# Supplementary material for: Bis[2-(1H-benzimidazol-2-yl)phenolato-κ2 N 3,O]cobalt(II) dimethyl­formamide disolvate
Source: Acta Crystallogr Sect E Struct Rep Online. 2008 Sep 21;64(Pt 10):m1311. doi: 10.1107/S1600536808029620 (PMC2959248; doi:10.1107/S1600536808029620)
Supplement: Supplementary file 1 [file e-64-m1311-sup1.cif]

##############################################################################
###                                                                        ###
###        Electronic paper (Acta Crystallographica Section E)             ###
###                                                                        ###
##############################################################################
#                                                                            #
# This CIF contains the data in a paper accepted for publication in Acta     #
# Crystallographica Section E. It conforms to the requirements of Notes      #
# for Authors for Section E, and has been peer reviewed under the auspices   #
# of the IUCr Commission on Journals.                                        #
#                                                                            #
# Full details of the Crystallographic Information File format               #
# are given in the paper "The Crystallographic Information File (CIF):       #
# a New Standard Archive File for Crystallography" by S. R. Hall, F. H.      #
# Allen and I. D. Brown [Acta Cryst. (1991), A47, 655-685].                  #
#                                                                            #
# The current version of the core CIF dictionary is obtainable from          #
# ftp://ftp.iucr.org/pub/cif_core.dic. The current version number is 2.4.    #
#                                                                            #
# Software is freely available for graphical display of the structure(s) in  #
# this CIF.  For information consult the CIF home page http://www.iucr.org/  #
# cif/home.html                                                              #
#                                                                            #
# This file may be used for bona fide research purposes within the           #
# scientific community so long as proper attribution is given to the journal # 
# article from which it was obtained.                                        #
#                                                                            #
##############################################################################
                                             
data_I
_audit_creation_method     SHELXL-97
_chemical_name_systematic
;
Bis[2-(1<i>H</i>-benzimidazol-2-yl)phenolato-
\k^2^<i>N</i>^3^,<i>O</i>]cobalt(II) dimethylformamide disolvate
;
_chemical_name_common     ?
_chemical_formula_moiety     'C26 H18 Co N4 O2, 2(C3 H7 N O)'
_chemical_formula_sum     'C32 H32 Co N6 O4'
_chemical_formula_iupac     '[Co (C13 H9 N2 O)2], 2C3 H7 N O'
_chemical_formula_weight     623.57
_chemical_melting_point     ?
_symmetry_cell_setting     Orthorhombic
_symmetry_space_group_name_H-M     'P b c n'
loop_
    _symmetry_equiv_pos_as_xyz
    'x, y, z'
    '-x+1/2, -y+1/2, z+1/2'
    '-x, y, -z+1/2'
    'x+1/2, -y+1/2, -z'
    '-x, -y, -z'
    'x-1/2, y-1/2, -z-1/2'
    'x, -y, z-1/2'
    '-x-1/2, y-1/2, z'
_cell_length_a     15.440(2)
_cell_length_b     8.7022(12)
_cell_length_c     22.156(3)
_cell_angle_alpha     90.00
_cell_angle_beta     90.00
_cell_angle_gamma     90.00
_cell_volume     2977.0(7)
_cell_formula_units_Z     4
_cell_measurement_reflns_used     4622
_cell_measurement_theta_min     3.002
_cell_measurement_theta_max     22.655
_cell_measurement_temperature     298(2)
_exptl_crystal_description     flake
_exptl_crystal_colour     pink
_exptl_crystal_size_max     0.34
_exptl_crystal_size_mid     0.28
_exptl_crystal_size_min     0.09
_exptl_crystal_density_diffrn     1.391
_exptl_crystal_density_meas     ?
_exptl_crystal_density_method     'not measured'
_exptl_crystal_F_000     1300
_exptl_absorpt_coefficient_mu     0.624
_exptl_absorpt_correction_type     multi-scan
_exptl_absorpt_process_details     '(ABSCOR; Higashi, 1995)'
_exptl_absorpt_correction_T_min     0.8158
_exptl_absorpt_correction_T_max     0.9460
_exptl_special_details
;
ABSCOR BY T.Higashi 8 march,1995
;
_diffrn_ambient_temperature     298(2)
_diffrn_radiation_type     MoK\a
_diffrn_radiation_wavelength     0.71073
_diffrn_radiation_source     'fine-focus sealed tube'
_diffrn_radiation_monochromator     graphite
_diffrn_measurement_device_type     'Bruker SMART CCD area-detector'
_diffrn_measurement_method     \w
_diffrn_detector_area_resol_mean     ?
_diffrn_reflns_number     12837
_diffrn_reflns_av_R_equivalents     0.0360
_diffrn_reflns_av_sigmaI/netI     0.0734
_diffrn_reflns_theta_min     2.26
_diffrn_reflns_theta_max     26.86
_diffrn_reflns_theta_full     26.86
_diffrn_measured_fraction_theta_max     0.984
_diffrn_measured_fraction_theta_full     0.984
_diffrn_reflns_limit_h_min     -18
_diffrn_reflns_limit_h_max     18
_diffrn_reflns_limit_k_min     -11
_diffrn_reflns_limit_k_max     9
_diffrn_reflns_limit_l_min     -27
_diffrn_reflns_limit_l_max     13
_diffrn_standards_number     0
_diffrn_standards_interval_count     0
_diffrn_standards_interval_time     0
_diffrn_standards_decay_%     0
_refine_special_details
;
Refinement of <i>F</i>^2^ against ALL reflections. The weighted <i>R</i>-factor
<i>wR</i> and goodness of fit <i>S</i> are based on <i>F</i>^2^, conventional
<i>R</i>-factors <i>R</i> are based on <i>F</i>, with <i>F</i> set to zero for
negative <i>F</i>^2^. The threshold expression of <i>F</i>^2^ >
\s(<i>F</i>^2^) is used only for calculating <i>R</i>-factors(gt) <i>etc</i>.
and is not relevant to the choice of reflections for refinement.
<i>R</i>-factors based on <i>F</i>^2^ are statistically about twice as large
as those based on <i>F</i>, and <i>R</i>- factors based on ALL data will be
even larger.
;
_reflns_number_total     3157
_reflns_number_gt     2167
_reflns_threshold_expression     I>2\s(I)
_refine_ls_structure_factor_coef     Fsqd
_refine_ls_matrix_type     full
_refine_ls_R_factor_all     0.0643
_refine_ls_R_factor_gt     0.0383
_refine_ls_wR_factor_gt     0.0957
_refine_ls_wR_factor_ref     0.1074
_refine_ls_goodness_of_fit_ref     1.034
_refine_ls_restrained_S_all     1.034
_refine_ls_number_reflns     3157
_refine_ls_number_parameters     197
_refine_ls_number_restraints     0
_refine_ls_hydrogen_treatment     constr
_refine_ls_weighting_scheme     calc
_refine_ls_weighting_details
                      'calc w=1/[\s^2^(Fo^2^)+0.8613P] where P=(Fo^2^+2Fc^2^)/3'
_atom_sites_solution_hydrogens     geom
_atom_sites_solution_primary     direct
_atom_sites_solution_secondary     difmap
_refine_ls_shift/su_max     0.011
_refine_ls_shift/su_mean     0.003
_refine_diff_density_max     0.238
_refine_diff_density_min     -0.340
_refine_ls_extinction_method     none
_refine_ls_extinction_coef     ?
loop_
    _atom_type_symbol
    _atom_type_description
    _atom_type_scat_dispersion_real
    _atom_type_scat_dispersion_imag
    _atom_type_scat_source
    'C' 'C' 0.0033 0.0016
                         'International Tables Vol C Tables 4.2.6.8 and 6.1.1.4'
    'H' 'H' 0.0000 0.0000
                         'International Tables Vol C Tables 4.2.6.8 and 6.1.1.4'
    'N' 'N' 0.0061 0.0033
                         'International Tables Vol C Tables 4.2.6.8 and 6.1.1.4'
    'O' 'O' 0.0106 0.0060
                         'International Tables Vol C Tables 4.2.6.8 and 6.1.1.4'
    'Co' 'Co' 0.3494 0.9721
                         'International Tables Vol C Tables 4.2.6.8 and 6.1.1.4'
_computing_data_collection     'SMART (Bruker, 2000)'
_computing_cell_refinement     'SAINT (Bruker, 2000)'
_computing_data_reduction     'SAINT (Bruker, 2000)'
_computing_structure_solution     'SHELXS97 (Sheldrick, 2008)'
_computing_structure_refinement     'SHELXL97 (Sheldrick, 2008)'
_computing_molecular_graphics     'SHELXTL (Sheldrick, 2008)'
_computing_publication_material     'SHELXTL (Sheldrick, 2008)'
loop_
    _atom_site_type_symbol
    _atom_site_label
    _atom_site_fract_x
    _atom_site_fract_y
    _atom_site_fract_z
    _atom_site_U_iso_or_equiv
    _atom_site_adp_type
    _atom_site_calc_flag
    _atom_site_refinement_flags
    _atom_site_occupancy
    _atom_site_disorder_assembly
    _atom_site_disorder_group
    Co Co1 0.5000 0.02008(5) 0.2500 0.03984(15) Uani d S 1 . .
    O O1 0.40147(10) -0.07066(19) 0.28840(6) 0.0548(4) Uani d . 1 . .
    O O2 0.48308(13) 0.3080(2) 0.53185(8) 0.0767(6) Uani d . 1 . .
    N N1 0.53688(11) 0.12752(19) 0.32438(7) 0.0382(4) Uani d . 1 . .
    N N2 0.53681(11) 0.2071(2) 0.41924(7) 0.0414(4) Uani d . 1 . .
    H H2A 0.5210 0.2194 0.4561 0.050 Uiso calc R 1 . .
    N N3 0.51069(13) 0.3913(2) 0.62601(8) 0.0522(5) Uani d . 1 . .
    C C1 0.60775(12) 0.2234(2) 0.33281(9) 0.0371(5) Uani d . 1 . .
    C C2 0.67200(14) 0.2690(2) 0.29255(10) 0.0473(5) Uani d . 1 . .
    H H2 0.6718 0.2360 0.2526 0.057 Uiso calc R 1 . .
    C C3 0.73595(15) 0.3649(3) 0.31418(11) 0.0548(6) Uani d . 1 . .
    H H3 0.7797 0.3977 0.2883 0.066 Uiso calc R 1 . .
    C C4 0.73617(16) 0.4136(3) 0.37414(11) 0.0588(7) Uani d . 1 . .
    H H4 0.7803 0.4781 0.3873 0.071 Uiso calc R 1 . .
    C C5 0.67330(16) 0.3694(3) 0.41443(10) 0.0542(6) Uani d . 1 . .
    H H5 0.6740 0.4019 0.4544 0.065 Uiso calc R 1 . .
    C C6 0.60842(13) 0.2734(2) 0.39230(9) 0.0396(5) Uani d . 1 . .
    C C7 0.49560(13) 0.1191(2) 0.37745(8) 0.0343(4) Uani d . 1 . .
    C C8 0.41866(13) 0.0275(2) 0.39038(9) 0.0374(5) Uani d . 1 . .
    C C9 0.38635(14) 0.0222(2) 0.44962(10) 0.0449(5) Uani d . 1 . .
    H H9 0.4138 0.0795 0.4794 0.054 Uiso calc R 1 . .
    C C10 0.31575(15) -0.0646(3) 0.46486(11) 0.0534(6) Uani d . 1 . .
    H H10 0.2960 -0.0666 0.5045 0.064 Uiso calc R 1 . .
    C C11 0.27404(15) -0.1491(3) 0.42092(11) 0.0568(6) Uani d . 1 . .
    H H11 0.2257 -0.2076 0.4310 0.068 Uiso calc R 1 . .
    C C12 0.30338(15) -0.1473(3) 0.36265(11) 0.0542(6) Uani d . 1 . .
    H H12 0.2741 -0.2045 0.3337 0.065 Uiso calc R 1 . .
    C C13 0.37675(13) -0.0612(3) 0.34506(9) 0.0424(5) Uani d . 1 . .
    C C14 0.52757(18) 0.3784(3) 0.56829(12) 0.0634(7) Uani d . 1 . .
    H H14 0.5772 0.4264 0.5539 0.076 Uiso calc R 1 . .
    C C15 0.5674(2) 0.4749(3) 0.66682(14) 0.0821(9) Uani d . 1 . .
    H H15A 0.5929 0.4045 0.6951 0.123 Uiso calc R 1 . .
    H H15B 0.5344 0.5508 0.6883 0.123 Uiso calc R 1 . .
    H H15C 0.6123 0.5245 0.6441 0.123 Uiso calc R 1 . .
    C C16 0.43673(18) 0.3165(3) 0.65240(12) 0.0732(8) Uani d . 1 . .
    H H16A 0.4056 0.2617 0.6217 0.110 Uiso calc R 1 . .
    H H16B 0.3995 0.3921 0.6703 0.110 Uiso calc R 1 . .
    H H16C 0.4557 0.2457 0.6829 0.110 Uiso calc R 1 . .
loop_
    _atom_site_aniso_label
    _atom_site_aniso_U_11
    _atom_site_aniso_U_22
    _atom_site_aniso_U_33
    _atom_site_aniso_U_12
    _atom_site_aniso_U_13
    _atom_site_aniso_U_23
    Co1 0.0411(3) 0.0512(3) 0.0272(2) 0.000 -0.00169(17) 0.000
    O1 0.0521(10) 0.0778(11) 0.0346(8) -0.0211(8) -0.0020(7) -0.0004(8)
    O2 0.0896(14) 0.0933(14) 0.0471(11) 0.0015(11) 0.0029(10) -0.0212(10)
    N1 0.0390(10) 0.0456(10) 0.0300(9) -0.0014(8) 0.0011(7) 0.0010(7)
    N2 0.0454(10) 0.0508(11) 0.0279(9) -0.0063(8) 0.0026(7) -0.0028(8)
    N3 0.0615(13) 0.0562(12) 0.0388(11) 0.0040(10) 0.0039(9) -0.0020(9)
    C1 0.0357(11) 0.0411(11) 0.0346(10) 0.0010(9) -0.0002(9) 0.0021(9)
    C2 0.0478(13) 0.0568(14) 0.0374(11) -0.0011(11) 0.0071(10) 0.0027(10)
    C3 0.0463(14) 0.0619(15) 0.0561(15) -0.0103(11) 0.0105(11) 0.0023(12)
    C4 0.0506(15) 0.0655(16) 0.0604(16) -0.0200(12) -0.0003(12) -0.0033(12)
    C5 0.0577(15) 0.0608(15) 0.0440(13) -0.0130(12) -0.0006(11) -0.0083(11)
    C6 0.0390(12) 0.0444(12) 0.0355(10) -0.0025(9) 0.0018(9) 0.0016(9)
    C7 0.0379(11) 0.0382(11) 0.0269(10) 0.0034(9) -0.0016(9) 0.0019(8)
    C8 0.0351(11) 0.0424(12) 0.0348(11) 0.0023(9) 0.0000(9) 0.0058(9)
    C9 0.0490(14) 0.0492(13) 0.0366(12) 0.0030(10) 0.0051(10) -0.0004(10)
    C10 0.0519(14) 0.0624(15) 0.0458(13) 0.0038(12) 0.0155(11) 0.0097(12)
    C11 0.0433(14) 0.0650(16) 0.0620(17) -0.0087(12) 0.0073(12) 0.0149(13)
    C12 0.0443(13) 0.0664(16) 0.0521(14) -0.0113(11) -0.0065(11) 0.0046(12)
    C13 0.0358(12) 0.0517(13) 0.0395(12) -0.0022(10) -0.0032(9) 0.0091(10)
    C14 0.0687(17) 0.0705(18) 0.0510(16) 0.0073(14) 0.0124(13) 0.0001(14)
    C15 0.094(2) 0.083(2) 0.0694(19) 0.0018(17) -0.0113(17) -0.0150(16)
    C16 0.077(2) 0.0775(19) 0.0646(17) 0.0041(15) 0.0186(15) 0.0129(15)
_geom_special_details
;
All e.s.d.'s (except the e.s.d. in the dihedral angle between two l.s. planes)
are estimated using the full covariance matrix. The cell e.s.d.'s are taken
into account individually in the estimation of e.s.d.'s in distances, angles
and torsion angles; correlations between e.s.d.'s in cell parameters are only
used when they are defined by crystal symmetry. An approximate (isotropic)
treatment of cell e.s.d.'s is used for estimating e.s.d.'s involving l.s.
planes.
;
loop_
    _geom_bond_atom_site_label_1
    _geom_bond_atom_site_label_2
    _geom_bond_site_symmetry_2
    _geom_bond_distance
    _geom_bond_publ_flag
    Co1 O1 . 1.9135(15) no
    Co1 O1 3_655 1.9135(15) no
    Co1 N1 . 1.9784(16) no
    Co1 N1 3_655 1.9784(16) no
    O1 C13 . 1.315(2) no
    O2 C14 . 1.224(3) no
    N1 C7 . 1.339(2) no
    N1 C1 . 1.389(2) no
    N2 C7 . 1.360(2) no
    N2 C6 . 1.383(2) no
    N2 H2A . 0.8600 no
    N3 C14 . 1.310(3) no
    N3 C16 . 1.439(3) no
    N3 C15 . 1.454(3) no
    C1 C6 . 1.388(3) no
    C1 C2 . 1.392(3) no
    C2 C3 . 1.379(3) no
    C2 H2 . 0.9300 no
    C3 C4 . 1.394(3) no
    C3 H3 . 0.9300 no
    C4 C5 . 1.374(3) no
    C4 H4 . 0.9300 no
    C5 C6 . 1.394(3) no
    C5 H5 . 0.9300 no
    C7 C8 . 1.459(3) no
    C8 C9 . 1.405(3) no
    C8 C13 . 1.423(3) no
    C9 C10 . 1.369(3) no
    C9 H9 . 0.9300 no
    C10 C11 . 1.379(3) no
    C10 H10 . 0.9300 no
    C11 C12 . 1.368(3) no
    C11 H11 . 0.9300 no
    C12 C13 . 1.413(3) no
    C12 H12 . 0.9300 no
    C14 H14 . 0.9300 no
    C15 H15A . 0.9600 no
    C15 H15B . 0.9600 no
    C15 H15C . 0.9600 no
    C16 H16A . 0.9600 no
    C16 H16B . 0.9600 no
    C16 H16C . 0.9600 no
loop_
    _geom_angle_atom_site_label_1
    _geom_angle_atom_site_label_2
    _geom_angle_atom_site_label_3
    _geom_angle_site_symmetry_1
    _geom_angle_site_symmetry_3
    _geom_angle
    _geom_angle_publ_flag
    O1 Co1 O1 . 3_655 131.26(11) no
    O1 Co1 N1 . . 93.07(6) no
    O1 Co1 N1 3_655 . 109.66(7) no
    O1 Co1 N1 . 3_655 109.66(7) no
    O1 Co1 N1 3_655 3_655 93.07(6) no
    N1 Co1 N1 . 3_655 123.60(10) no
    C13 O1 Co1 . . 129.02(13) no
    C7 N1 C1 . . 106.85(16) no
    C7 N1 Co1 . . 124.63(14) no
    C1 N1 Co1 . . 128.51(13) no
    C7 N2 C6 . . 108.38(16) no
    C7 N2 H2A . . 125.8 no
    C6 N2 H2A . . 125.8 no
    C14 N3 C16 . . 121.1(2) no
    C14 N3 C15 . . 122.0(2) no
    C16 N3 C15 . . 116.8(2) no
    C6 C1 N1 . . 108.77(17) no
    C6 C1 C2 . . 120.93(19) no
    N1 C1 C2 . . 130.30(19) no
    C3 C2 C1 . . 117.4(2) no
    C3 C2 H2 . . 121.3 no
    C1 C2 H2 . . 121.3 no
    C2 C3 C4 . . 121.1(2) no
    C2 C3 H3 . . 119.4 no
    C4 C3 H3 . . 119.4 no
    C5 C4 C3 . . 122.2(2) no
    C5 C4 H4 . . 118.9 no
    C3 C4 H4 . . 118.9 no
    C4 C5 C6 . . 116.6(2) no
    C4 C5 H5 . . 121.7 no
    C6 C5 H5 . . 121.7 no
    N2 C6 C1 . . 105.86(17) no
    N2 C6 C5 . . 132.3(2) no
    C1 C6 C5 . . 121.82(19) no
    N1 C7 N2 . . 110.13(17) no
    N1 C7 C8 . . 126.16(18) no
    N2 C7 C8 . . 123.70(17) no
    C9 C8 C13 . . 118.69(19) no
    C9 C8 C7 . . 119.39(19) no
    C13 C8 C7 . . 121.88(18) no
    C10 C9 C8 . . 122.1(2) no
    C10 C9 H9 . . 118.9 no
    C8 C9 H9 . . 118.9 no
    C9 C10 C11 . . 119.5(2) no
    C9 C10 H10 . . 120.3 no
    C11 C10 H10 . . 120.3 no
    C12 C11 C10 . . 120.3(2) no
    C12 C11 H11 . . 119.8 no
    C10 C11 H11 . . 119.8 no
    C11 C12 C13 . . 122.1(2) no
    C11 C12 H12 . . 118.9 no
    C13 C12 H12 . . 118.9 no
    O1 C13 C12 . . 117.6(2) no
    O1 C13 C8 . . 125.17(19) no
    C12 C13 C8 . . 117.24(19) no
    O2 C14 N3 . . 125.1(3) no
    O2 C14 H14 . . 117.5 no
    N3 C14 H14 . . 117.5 no
    N3 C15 H15A . . 109.5 no
    N3 C15 H15B . . 109.5 no
    H15A C15 H15B . . 109.5 no
    N3 C15 H15C . . 109.5 no
    H15A C15 H15C . . 109.5 no
    H15B C15 H15C . . 109.5 no
    N3 C16 H16A . . 109.5 no
    N3 C16 H16B . . 109.5 no
    H16A C16 H16B . . 109.5 no
    N3 C16 H16C . . 109.5 no
    H16A C16 H16C . . 109.5 no
    H16B C16 H16C . . 109.5 no
loop_
    _geom_torsion_atom_site_label_1
    _geom_torsion_atom_site_label_2
    _geom_torsion_atom_site_label_3
    _geom_torsion_atom_site_label_4
    _geom_torsion_site_symmetry_1
    _geom_torsion_site_symmetry_2
    _geom_torsion_site_symmetry_3
    _geom_torsion_site_symmetry_4
    _geom_torsion
    _geom_torsion_publ_flag
    O1 Co1 O1 C13 3_655 . . . 117.1(2) no
    N1 Co1 O1 C13 . . . . -2.6(2) no
    N1 Co1 O1 C13 3_655 . . . -130.02(19) no
    O1 Co1 N1 C7 . . . . 0.38(17) no
    O1 Co1 N1 C7 3_655 . . . -135.71(16) no
    N1 Co1 N1 C7 3_655 . . . 116.49(17) no
    O1 Co1 N1 C1 . . . . -179.71(17) no
    O1 Co1 N1 C1 3_655 . . . 44.19(18) no
    N1 Co1 N1 C1 3_655 . . . -63.60(15) no
    C7 N1 C1 C6 . . . . -0.1(2) no
    Co1 N1 C1 C6 . . . . 179.93(14) no
    C7 N1 C1 C2 . . . . 179.2(2) no
    Co1 N1 C1 C2 . . . . -0.7(3) no
    C6 C1 C2 C3 . . . . 0.1(3) no
    N1 C1 C2 C3 . . . . -179.1(2) no
    C1 C2 C3 C4 . . . . 0.2(4) no
    C2 C3 C4 C5 . . . . -0.2(4) no
    C3 C4 C5 C6 . . . . -0.3(4) no
    C7 N2 C6 C1 . . . . 0.8(2) no
    C7 N2 C6 C5 . . . . -178.3(2) no
    N1 C1 C6 N2 . . . . -0.4(2) no
    C2 C1 C6 N2 . . . . -179.79(19) no
    N1 C1 C6 C5 . . . . 178.78(19) no
    C2 C1 C6 C5 . . . . -0.6(3) no
    C4 C5 C6 N2 . . . . 179.6(2) no
    C4 C5 C6 C1 . . . . 0.7(3) no
    C1 N1 C7 N2 . . . . 0.6(2) no
    Co1 N1 C7 N2 . . . . -179.44(13) no
    C1 N1 C7 C8 . . . . -178.17(18) no
    Co1 N1 C7 C8 . . . . 1.8(3) no
    C6 N2 C7 N1 . . . . -0.9(2) no
    C6 N2 C7 C8 . . . . 177.94(18) no
    N1 C7 C8 C9 . . . . 175.51(19) no
    N2 C7 C8 C9 . . . . -3.1(3) no
    N1 C7 C8 C13 . . . . -2.3(3) no
    N2 C7 C8 C13 . . . . 179.04(19) no
    C13 C8 C9 C10 . . . . -0.4(3) no
    C7 C8 C9 C10 . . . . -178.3(2) no
    C8 C9 C10 C11 . . . . -0.5(3) no
    C9 C10 C11 C12 . . . . 0.5(4) no
    C10 C11 C12 C13 . . . . 0.4(4) no
    Co1 O1 C13 C12 . . . . -176.47(16) no
    Co1 O1 C13 C8 . . . . 2.8(3) no
    C11 C12 C13 O1 . . . . 177.9(2) no
    C11 C12 C13 C8 . . . . -1.4(3) no
    C9 C8 C13 O1 . . . . -177.9(2) no
    C7 C8 C13 O1 . . . . -0.1(3) no
    C9 C8 C13 C12 . . . . 1.3(3) no
    C7 C8 C13 C12 . . . . 179.18(19) no
    C16 N3 C14 O2 . . . . 2.0(4) no
    C15 N3 C14 O2 . . . . 179.0(3) no
loop_
    _geom_hbond_atom_site_label_D
    _geom_hbond_atom_site_label_H
    _geom_hbond_atom_site_label_A
    _geom_hbond_site_symmetry_A
    _geom_hbond_distance_DH
    _geom_hbond_distance_HA
    _geom_hbond_distance_DA
    _geom_hbond_angle_DHA
    N2 H2A O2 . 0.86 1.94 2.772(2) 163.5
data_global
_journal_date_recd_electronic     2008-05-14
_journal_date_accepted     2008-09-16
_journal_name_full     'Acta Crystallographica, Section E'
_journal_year     2008
_journal_volume     64
_journal_issue     10
_journal_page_first     m1311
_journal_page_last     m1311
_journal_paper_category     QM
_journal_coeditor_code     BV2101
_publ_contact_author_name     'Prof Jun Li'
_publ_contact_author_address
;
Department of Chemistry/Shaanxi Key Laboratory of Physico-Inorganic Chemistry
Northwest University
Xi'an,  Shaanxi   710069
People's Republic of China
;
_publ_contact_author_email     junli@nwu.edu.cn
_publ_contact_author_fax     '0086 29 88303798'
_publ_contact_author_phone     '0086 29 88302805'
_publ_section_title
;
Bis[2-(1<i>H</i>-benzimidazol-2-yl)phenolato-\
\k^2^<i>N</i>^3^,<i>O</i>]cobalt(II) dimethylformamide disolvate
;
loop_
    _publ_author_name
    _publ_author_address
    'He, Feigang'
; Department of Chemistry
  Shannxi Institute of Education
  Xi'an, Shaanxi 710061
  People's Republic of China
;
    'Yun Xi'
; Department of Chemistry
  Northwest University
  Xi'an, Shaanxi 710069
  People's Republic of China
;
    'Jun Li'
; Department of Chemistry
  Northwest University
  Xi'an, Shaanxi 710069
  People's Republic of China
;
    'Zhang, Fengxing'
;  Department of Chemistry
   Northwest University
   Xi'an, Shaanxi 710069
   People's Republic of China
;
