# Supplementary material for: Bis[2-(1H-benzimidazol-2-yl)phenolato-κ2 N 3,O]cobalt(II) dimethyl­formamide disolvate
Source: Acta Crystallogr Sect E Struct Rep Online. 2008 Sep 21;64(Pt 10):m1311. doi: 10.1107/S1600536808029620 (PMC2959248; doi:10.1107/S1600536808029620)
Supplement: Supplementary file 2 [file e-64-m1311-Isup2.hkl]

# 
# h,k,l, Fc-squared, Fo-squared, sigma(Fo-squared) and status flag 
# 
data_I
_shelx_title ' xb0276 in Pbcn' 
_shelx_refln_list_code          4 
_shelx_F_calc_maximum      271.93 
_exptl_crystal_F_000      1300.00 
_reflns_d_resolution_high  0.7865 
 
loop_ 
 _symmetry_equiv_pos_as_xyz 
 'x, y, z' 
 '-x+1/2, -y+1/2, z+1/2' 
 '-x, y, -z+1/2' 
 'x+1/2, -y+1/2, -z' 
 '-x, -y, -z' 
 'x-1/2, y-1/2, -z-1/2' 
 'x, -y, z-1/2' 
 '-x-1/2, y-1/2, z' 
 
_cell_length_a    15.4404 
_cell_length_b     8.7022 
_cell_length_c    22.1557 
_cell_angle_alpha  90.000 
_cell_angle_beta   90.000 
_cell_angle_gamma  90.000 
 
_shelx_F_squared_multiplier     1.000 
 
loop_ 
 _refln_index_h 
 _refln_index_k 
 _refln_index_l 
 _refln_F_squared_calc 
 _refln_F_squared_meas 
 _refln_F_squared_sigma 
 _refln_observed_status 
   2   0   0    73948.13    71622.92   8903.94 o 
   4   0   0    30168.98    29522.52   2599.09 o 
   6   0   0     2606.41     2551.32    225.31 o 
   8   0   0    10095.43     9681.79    852.60 o 
  10   0   0    11674.88    11920.72   1487.43 o 
  12   0   0     2043.36     2177.26    273.39 o 
  14   0   0      239.21      212.13     33.49 o 
  16   0   0      477.59      600.35     80.31 o 
  18   0   0      669.79      650.91     87.71 o 
   1   1   0    28185.00    29106.41   1620.85 o 
   3   1   0      183.99      260.86     19.07 o 
   5   1   0       78.47       41.04      8.05 o 
   7   1   0     2316.06     1964.52    141.71 o 
   9   1   0     8935.89     8887.42    639.58 o 
  11   1   0     3534.50     3487.70    251.21 o 
  13   1   0        4.48      -10.22     10.22 o 
  15   1   0      759.47      789.80    106.54 o 
  17   1   0      132.47      156.78     25.10 o 
   0   2   0     5310.12     5408.22    474.38 o 
   2   2   0     3821.04     3738.19    233.54 o 
   4   2   0       92.03       67.16      5.05 o 
   6   2   0       32.25       16.50      3.32 o 
   8   2   0     3343.07     3177.78    198.55 o 
  10   2   0     3205.52     3130.14    224.97 o 
  12   2   0     1830.32     1817.19    131.77 o 
  14   2   0     1906.28     1843.48    133.49 o 
  16   2   0      740.80      890.85     82.95 o 
   1   3   0    17436.02    17731.34   1102.68 o 
   3   3   0     1514.09     1385.48     86.69 o 
   5   3   0      644.75      533.75     33.66 o 
   7   3   0     6265.00     6050.27    377.01 o 
   9   3   0     2914.81     2971.84    184.97 o 
  11   3   0     3467.76     3430.65    213.68 o 
  13   3   0     1089.94     1104.04     80.99 o 
  15   3   0      249.52      291.62     30.94 o 
  17   3   0      582.23      645.20     86.03 o 
   0   4   0        7.82       13.01      9.53 o 
   2   4   0     4446.85     4225.25    262.50 o 
   4   4   0     6834.16     8011.96    576.81 o 
   6   4   0        5.79       19.54      4.45 o 
   8   4   0      587.25      571.29     36.75 o 
  10   4   0     1572.06     1731.18    124.01 o 
  12   4   0      223.06      233.29     24.58 o 
  14   4   0       65.18       91.58     16.80 o 
  16   4   0      134.22      144.34     32.83 o 
  18   4   0      230.69      303.51     48.80 o 
   1   5   0     1196.75     1127.07     70.10 o 
   3   5   0     1236.55     1196.25     74.67 o 
   5   5   0     1521.63     1521.71     94.59 o 
   7   5   0     1082.24     1100.48     80.30 o 
   9   5   0     1155.62     1263.43    112.77 o 
  11   5   0       60.86       39.96     12.82 o 
  13   5   0      250.32      265.06     28.45 o 
  15   5   0        1.38        1.19     16.44 o 
  17   5   0       70.06       60.67     29.97 o 
   0   6   0       50.65       53.21     12.31 o 
   2   6   0      944.73      925.35     58.03 o 
   4   6   0     2137.07     2218.77    159.85 o 
   6   6   0      293.28      267.94     21.43 o 
   8   6   0       11.81      -10.23     10.23 o 
  10   6   0       32.82       53.49     18.83 o 
  12   6   0       65.22       74.83     16.61 o 
  14   6   0      485.59      519.43     50.78 o 
  16   6   0       67.28       96.14     31.22 o 
   1   7   0      215.10      212.74     17.71 o 
   3   7   0      630.00      668.59     49.47 o 
   5   7   0      991.98      986.37     88.63 o 
   7   7   0      112.89      184.50     20.93 o 
   9   7   0      314.98      324.31     32.98 o 
  11   7   0       52.52       25.69     21.40 o 
  13   7   0      295.42      344.62     52.47 o 
  15   7   0       88.59      121.35     35.91 o 
   0   8   0      995.17      985.27    125.08 o 
   2   8   0      318.53      364.95     35.28 o 
   4   8   0      815.33      939.62    119.95 o 
   6   8   0      461.31      439.13     42.28 o 
   8   8   0      263.09      276.59     29.66 o 
  10   8   0       84.29       64.63     22.83 o 
  12   8   0      177.56      275.59     45.50 o 
   1   9   0       31.74       20.55     14.20 o 
   3   9   0      610.49      720.38     94.09 o 
   5   9   0       18.72       60.23     22.64 o 
   7   9   0       25.22       20.15     23.89 o 
   9   9   0       21.14       44.19     25.57 o 
  11   9   0        0.42       25.43     29.09 o 
   2  10   0      315.80      335.02     49.68 o 
   4  10   0      120.36      137.91     30.48 o 
   6  10   0       22.78      179.38     36.13 o 
   8  10   0       36.77       27.48     28.87 o 
   1   1   1     1750.34     1825.41     77.60 o 
   2   1   1    17185.03    17454.73    769.59 o 
   3   1   1      667.47      699.00     33.19 o 
   4   1   1     1914.36     2260.33    115.65 o 
   5   1   1      389.78      355.69     18.56 o 
   6   1   1     1795.05     1742.83     88.98 o 
   7   1   1     1300.61     1420.31     72.66 o 
   8   1   1        2.32        4.87      3.20 o 
   9   1   1        0.20       -0.57      3.67 o 
  10   1   1      608.18      612.06     31.89 o 
  11   1   1        7.34        9.12      4.67 o 
  12   1   1      351.82      353.18     21.14 o 
  13   1   1       21.66       12.59      6.59 o 
  14   1   1        4.32        3.19      8.12 o 
  15   1   1      542.33      525.20     34.53 o 
  16   1   1      401.28      376.43     26.33 o 
  17   1   1      134.96      143.85     14.94 o 
  18   1   1        2.82        2.05     15.05 o 
   0   2   1       30.02       34.81      3.04 o 
   1   2   1      340.13      354.47     14.98 o 
   2   2   1    69414.16    71492.49   3145.04 o 
   3   2   1       11.05       12.74      3.11 o 
   4   2   1     5264.53     5727.73    252.06 o 
   5   2   1      166.86      214.04      9.89 o 
   6   2   1     5297.59     5665.45    249.75 o 
   7   2   1      396.00      442.12     19.82 o 
   8   2   1       64.99       84.45      7.69 o 
   9   2   1       91.53      112.29      7.43 o 
  10   2   1       14.31        9.10      4.49 o 
  11   2   1      373.89      382.95     20.59 o 
  12   2   1        8.24        6.05      5.51 o 
  13   2   1      357.30      355.02     19.71 o 
  14   2   1      232.87      238.38     14.42 o 
  15   2   1       38.30       44.59      9.21 o 
  16   2   1        5.45       10.49      9.37 o 
  17   2   1       19.95       21.58     14.70 o 
   1   3   1     2390.62     2550.21    120.06 o 
   2   3   1      625.59      642.56     28.67 o 
   3   3   1     7264.09     7645.32    336.69 o 
   4   3   1     1721.57     1781.98     79.01 o 
   5   3   1     5508.27     5828.06    256.92 o 
   6   3   1     2854.15     3141.24    138.36 o 
   7   3   1       97.98       71.70      5.27 o 
   8   3   1      235.61      273.68     12.85 o 
   9   3   1       28.73       40.59      6.01 o 
  10   3   1       27.99       18.32      4.12 o 
  11   3   1      119.99      135.85      8.38 o 
  12   3   1       22.09        7.82      5.92 o 
  13   3   1     1121.28     1103.39     56.69 o 
  14   3   1       18.51       19.29      8.09 o 
  15   3   1      170.68      183.62     15.83 o 
  16   3   1        1.34        2.23     10.73 o 
  17   3   1       16.14       10.26     22.50 o 
  18   3   1       77.38      112.55     30.04 o 
   0   4   1       63.14       62.46      5.92 o 
   1   4   1      491.73      489.55     21.84 o 
   2   4   1       55.54       64.64      5.85 o 
   3   4   1      776.35      842.59     40.02 o 
   4   4   1     2702.80     2630.84    116.22 o 
   5   4   1     4685.37     4542.56    213.43 o 
   6   4   1     2070.70     2128.86     94.22 o 
   7   4   1      151.05      143.98      7.45 o 
   8   4   1       21.53       21.50      3.81 o 
   9   4   1      319.30      348.59     17.37 o 
  10   4   1      234.32      247.33     14.01 o 
  11   4   1       11.54       13.60      6.69 o 
  12   4   1      653.86      599.27     38.81 o 
  13   4   1        0.14       -0.86      8.78 o 
  14   4   1      365.33      337.69     24.12 o 
  15   4   1      134.46       97.55     12.82 o 
  16   4   1       85.69       55.18     14.04 o 
  17   4   1        5.15       -0.07     17.46 o 
  18   4   1        7.46        5.37     19.87 o 
   1   5   1      686.70      726.80     32.21 o 
   2   5   1       24.43       30.96      4.22 o 
   3   5   1      154.13      130.68      8.24 o 
   4   5   1       26.73       30.87      3.48 o 
   5   5   1     1266.79     1209.30     57.65 o 
   6   5   1      431.99      491.28     23.73 o 
   7   5   1      178.85      188.69     11.76 o 
   8   5   1        7.28       -5.82      5.82 o 
   9   5   1      330.75      308.04     21.14 o 
  10   5   1        1.53       -3.35      7.51 o 
  11   5   1      562.15      528.38     34.64 o 
  12   5   1       48.60       33.07      9.58 o 
  13   5   1      181.80      237.93     25.24 o 
  14   5   1       46.88       74.71     14.43 o 
  15   5   1       74.51       55.09     12.47 o 
  16   5   1       15.34       -8.39     17.82 o 
  17   5   1       25.24       28.66     21.25 o 
   0   6   1      664.58      728.95     45.81 o 
   1   6   1       52.42       45.92      4.16 o 
   2   6   1        4.89        3.73      3.53 o 
   3   6   1        0.08        0.40      3.88 o 
   4   6   1      487.69      504.77     23.98 o 
   5   6   1       34.69       33.57      5.26 o 
   6   6   1       61.83       64.64      6.91 o 
   7   6   1      782.52      760.98     43.05 o 
   8   6   1       12.93       20.08     10.33 o 
   9   6   1      411.05      393.54     26.55 o 
  10   6   1       72.35       70.84     11.59 o 
  11   6   1       31.18       18.91     11.51 o 
  12   6   1      301.09      309.81     41.16 o 
  13   6   1      103.36       88.93     14.90 o 
  14   6   1      147.03      128.65     19.25 o 
  15   6   1        6.70       -2.79     17.69 o 
  16   6   1       38.94       79.12     21.55 o 
   1   7   1       92.74       99.80      8.39 o 
   2   7   1      400.15      464.89     24.31 o 
   3   7   1     1080.22     1172.72     66.12 o 
   4   7   1      202.52      223.51     13.02 o 
   5   7   1      266.56      271.47     16.95 o 
   6   7   1        0.38        1.85      7.86 o 
   7   7   1      293.47      309.99     21.95 o 
   8   7   1        0.30       -6.69      8.58 o 
   9   7   1      243.25      260.97     19.64 o 
  10   7   1       15.06        8.90     10.53 o 
  11   7   1      250.35      300.77     22.85 o 
  12   7   1       30.55       20.86     11.81 o 
  13   7   1      183.71      175.44     19.49 o 
  14   7   1       42.75       83.34     20.81 o 
  15   7   1      121.74       95.13     25.65 o 
   0   8   1      410.59      392.86     37.02 o 
   1   8   1        2.18       -3.42      7.56 o 
   2   8   1      340.03      352.71     23.69 o 
   3   8   1      279.04      315.16     25.59 o 
   4   8   1       50.61       21.67      9.93 o 
   5   8   1        2.40       16.79     10.44 o 
   6   8   1       45.35       38.69      9.80 o 
   7   8   1        1.54       -3.85      9.65 o 
   8   8   1       46.59       36.05     11.18 o 
   9   8   1       14.75        6.98     11.63 o 
  10   8   1       66.36       52.59     23.74 o 
  11   8   1        0.02        3.67     12.63 o 
  12   8   1      259.61      282.54     33.06 o 
  13   8   1        1.33        4.76     19.46 o 
   1   9   1      770.69      859.30     63.85 o 
   2   9   1        9.94       14.43     10.89 o 
   3   9   1      195.37      221.71     25.05 o 
   4   9   1       38.24       29.68     14.17 o 
   5   9   1       71.66       75.13     31.44 o 
   6   9   1       43.88       57.92     21.76 o 
   7   9   1      173.18      150.23     21.68 o 
   8   9   1       19.05      -11.35     17.01 o 
   9   9   1      115.00      111.02     18.12 o 
  10   9   1        0.42       -9.55     15.93 o 
  11   9   1      182.63      255.29     32.36 o 
   0  10   1      629.91      807.43    105.59 o 
   1  10   1       81.64       68.74     18.07 o 
   2  10   1      622.82      627.99     59.25 o 
   3  10   1       67.14       75.42     34.33 o 
   4  10   1      129.81      129.61     21.21 o 
   5  10   1       12.00       14.77     28.98 o 
   6  10   1       46.90       71.04     19.78 o 
   7  10   1        2.46        4.85     19.58 o 
   8  10   1      179.85      167.65     26.28 o 
   2  11   1       24.26        8.06     28.50 o 
   1   0   2      262.03      228.65     20.29 o 
   2   0   2     4465.73     4363.64    314.21 o 
   3   0   2      797.91      763.28     56.53 o 
   4   0   2       94.45       74.09      6.07 o 
   5   0   2     1203.40     1257.91     90.87 o 
   6   0   2       34.53       60.82     10.41 o 
   7   0   2      676.77      723.84     52.39 o 
   8   0   2     3114.33     2928.94    258.16 o 
   9   0   2     2151.78     2320.47    167.69 o 
  10   0   2     1481.48     1359.99     98.76 o 
  11   0   2      455.63      477.25     35.82 o 
  12   0   2     1925.06     1844.17    163.34 o 
  13   0   2      234.89      231.79     24.29 o 
  14   0   2      567.83      625.08     57.49 o 
  15   0   2      630.07      662.46     61.48 o 
  16   0   2      339.91      375.43     37.46 o 
  17   0   2      668.59      611.03     58.24 o 
  18   0   2      302.24      345.03     37.22 o 
   1   1   2    14904.60    15558.03    790.73 o 
   2   1   2    15649.72    16557.13    779.61 o 
   3   1   2    19512.81    19317.70    909.11 o 
   4   1   2     6926.27     7157.51    364.15 o 
   5   1   2     4874.99     4472.65    227.81 o 
   6   1   2     1593.70     1676.39     85.11 o 
   7   1   2     9323.31     9299.49    472.83 o 
   8   1   2     5328.60     5599.15    283.82 o 
   9   1   2     3711.49     3625.12    184.44 o 
  10   1   2       25.70       25.42      4.58 o 
  11   1   2     2198.16     2090.04    117.15 o 
  12   1   2        4.99        1.65      5.76 o 
  13   1   2      554.48      533.54     31.08 o 
  14   1   2       26.45       18.67      7.63 o 
  15   1   2      307.01      327.13     25.06 o 
  16   1   2       36.39       52.15     11.58 o 
  17   1   2       59.62       61.64     12.90 o 
  18   1   2      182.74      146.96     24.91 o 
   0   2   2     7320.01     7243.98    404.68 o 
   1   2   2    13052.09    13898.11    577.04 o 
   2   2   2    29253.32    29742.60   1235.02 o 
   3   2   2    51135.20    54245.61   2251.24 o 
   4   2   2    16289.62    16922.15    744.54 o 
   5   2   2      379.64      390.20     17.55 o 
   6   2   2     2700.61     2514.70    111.03 o 
   7   2   2      324.20      441.67     19.86 o 
   8   2   2     6178.40     6023.80    283.54 o 
   9   2   2       57.40       72.93      5.29 o 
  10   2   2     1814.36     1725.01     81.38 o 
  11   2   2      527.17      512.31     25.04 o 
  12   2   2      578.16      542.82     30.92 o 
  13   2   2      319.55      339.61     18.80 o 
  14   2   2     1032.84     1055.02     54.39 o 
  15   2   2      139.56      131.47     11.81 o 
  16   2   2      128.39      130.52     16.00 o 
  17   2   2        6.20       -2.24     14.08 o 
  18   2   2       89.74       63.82     30.63 o 
   1   3   2       54.96       32.20      3.65 o 
   2   3   2       23.85       27.64      2.04 o 
   3   3   2     2292.69     2178.51     95.97 o 
   4   3   2     4647.71     5170.41    227.71 o 
   5   3   2     2493.34     2207.27     97.63 o 
   6   3   2      984.93      964.67     42.74 o 
   7   3   2     1147.64     1069.18     47.23 o 
   8   3   2      593.60      637.31     28.18 o 
   9   3   2     1692.59     1687.42     74.51 o 
  10   3   2      420.33      407.49     19.89 o 
  11   3   2      300.98      306.41     15.48 o 
  12   3   2      317.89      380.86     19.20 o 
  13   3   2     1387.31     1367.37     86.14 o 
  14   3   2        1.11        2.97      8.04 o 
  15   3   2      282.13      300.54     19.48 o 
  16   3   2        2.67        2.71     10.89 o 
  17   3   2      263.48      279.18     43.60 o 
  18   3   2       50.10       57.60     26.97 o 
   0   4   2     2868.80     2647.41    164.90 o 
   1   4   2        2.57        0.39      2.15 o 
   2   4   2     1291.61     1116.66     52.82 o 
   3   4   2       31.89       38.31      2.99 o 
   4   4   2     1715.32     1526.00     67.07 o 
   5   4   2      139.44      156.34      9.22 o 
   6   4   2     5155.19     5169.77    227.84 o 
   7   4   2       90.71       98.33      8.84 o 
   8   4   2      529.23      506.03     24.61 o 
   9   4   2        0.84        1.13      4.65 o 
  10   4   2      946.89      978.67     49.97 o 
  11   4   2     1407.90     1401.50     78.29 o 
  12   4   2     1144.32     1148.98     65.10 o 
  13   4   2       31.78       25.99      9.10 o 
  14   4   2      394.48      428.10     29.07 o 
  15   4   2       20.84       10.02     10.90 o 
  16   4   2      225.61      291.64     31.86 o 
  17   4   2        4.94       14.15     17.94 o 
  18   4   2      217.24      237.12     42.43 o 
   1   5   2      203.89      191.71      9.20 o 
   2   5   2        1.70        5.35      2.88 o 
   3   5   2     1663.74     1619.49     71.46 o 
   4   5   2      561.23      584.88     28.08 o 
   5   5   2     2550.23     2495.33    117.66 o 
   6   5   2        1.36        1.93      3.80 o 
   7   5   2     1395.18     1377.93     70.70 o 
   8   5   2       83.89       86.17      6.98 o 
   9   5   2     1587.58     1541.68     96.42 o 
  10   5   2       14.65        7.49      8.82 o 
  11   5   2      571.12      578.45     37.60 o 
  12   5   2       51.88       81.39     18.75 o 
  13   5   2      479.14      431.46     29.47 o 
  14   5   2        1.38       -2.28     10.62 o 
  15   5   2      303.09      350.92     32.25 o 
  16   5   2       55.12       66.14     25.50 o 
  17   5   2      152.96      218.29     28.85 o 
   0   6   2       43.62       36.57      5.46 o 
   1   6   2      500.59      510.99     23.15 o 
   2   6   2      515.20      490.81     23.81 o 
   3   6   2       79.02       82.15      7.75 o 
   4   6   2     1602.67     1712.60     80.82 o 
   5   6   2        0.05        0.89      4.91 o 
   6   6   2      752.07      831.24     47.12 o 
   7   6   2      265.35      276.72     18.76 o 
   8   6   2       91.03      109.32     10.81 o 
   9   6   2       70.69       91.22     10.56 o 
  10   6   2       59.40       69.67     10.27 o 
  11   6   2        0.15        5.42      9.66 o 
  12   6   2      155.55      153.24     19.08 o 
  13   6   2        2.23       28.77     24.00 o 
  14   6   2      171.57      199.83     49.28 o 
  15   6   2        0.24        5.67     18.06 o 
  16   6   2      135.34      175.86     26.42 o 
   1   7   2      290.93      338.69     18.20 o 
   2   7   2       11.65        5.68      6.55 o 
   3   7   2      518.60      510.38     26.88 o 
   4   7   2       92.98      123.17     14.63 o 
   5   7   2     1782.84     1831.35    102.27 o 
   6   7   2       94.03       76.36      8.23 o 
   7   7   2      342.30      293.88     27.00 o 
   8   7   2       16.39        2.23     15.03 o 
   9   7   2      155.19      108.00     12.48 o 
  10   7   2        6.60        1.62     11.79 o 
  11   7   2      155.44      163.50     18.41 o 
  12   7   2        0.28       22.11     14.50 o 
  13   7   2       10.46       -7.57     17.72 o 
  14   7   2        2.74       -8.99     19.15 o 
  15   7   2       55.03       50.90     21.24 o 
   0   8   2      339.22      287.97     28.91 o 
   1   8   2       97.01      119.71     14.94 o 
   2   8   2      122.24      145.89     14.56 o 
   3   8   2        1.17       -3.41      8.14 o 
   4   8   2      569.93      609.87     38.97 o 
   5   8   2      200.24      195.46     17.95 o 
   6   8   2      306.67      345.32     30.82 o 
   7   8   2       33.13       18.58      9.90 o 
   8   8   2        2.23       -2.05     10.67 o 
   9   8   2        0.00       -6.64     11.20 o 
  10   8   2        9.60        3.64     12.03 o 
  11   8   2        0.06        0.19     13.18 o 
  12   8   2       35.20       13.78     18.70 o 
  13   8   2        7.49       22.00     21.08 o 
   1   9   2       69.16       86.14     13.31 o 
   2   9   2       62.91       50.53     28.99 o 
   3   9   2       60.26       74.83     24.73 o 
   4   9   2       43.86       34.48     14.61 o 
   5   9   2       57.55       64.27     16.09 o 
   6   9   2       47.30        5.62     15.04 o 
   7   9   2        6.52        3.55     15.28 o 
   8   9   2        4.42        4.97     14.07 o 
   9   9   2       14.02       30.93     17.56 o 
  10   9   2       56.61       24.60     19.68 o 
  11   9   2       16.83       28.49     20.31 o 
   0  10   2        0.34        4.18     22.64 o 
   1  10   2       36.40       15.53     23.12 o 
   2  10   2        0.11        8.29     16.53 o 
   3  10   2        0.26       15.13     16.94 o 
   4  10   2        7.23      -10.19     16.76 o 
   5  10   2        4.04       -9.34     17.54 o 
   6  10   2        5.10        3.97     18.55 o 
   7  10   2        2.96       -1.12     18.67 o 
   8  10   2        0.07       -8.02     20.22 o 
   1  11   2        0.38       20.08     28.72 o 
   1   1   3        0.53       -0.83      0.83 o 
   2   1   3    12333.12    13551.20    596.99 o 
   3   1   3      175.11      182.35      8.99 o 
   4   1   3       72.61       61.99      3.69 o 
   5   1   3     7682.96     7989.99    406.44 o 
   6   1   3        1.34        0.54      2.50 o 
   7   1   3       66.61       63.50      4.97 o 
   8   1   3      100.36      112.74      7.60 o 
   9   1   3       20.01       15.58      3.99 o 
  10   1   3     1342.73     1456.67     81.33 o 
  11   1   3        0.65        1.30      5.21 o 
  12   1   3      783.14      827.79     46.64 o 
  13   1   3      251.89      229.77     14.99 o 
  14   1   3       64.78       67.65      8.45 o 
  15   1   3       99.05       95.11     10.22 o 
  16   1   3      239.69      262.55     20.22 o 
  17   1   3        5.07       -7.09     11.97 o 
  18   1   3        0.21      -20.08     20.08 o 
   0   2   3     1151.76     1107.21     62.11 o 
   1   2   3       14.69       20.65      2.92 o 
   2   2   3    33504.42    34051.22   1601.67 o 
   3   2   3    13159.39    13481.37    593.81 o 
   4   2   3      497.25      422.67     18.75 o 
   5   2   3      330.94      320.30     14.25 o 
   6   2   3       15.12       20.01      2.65 o 
   7   2   3        4.52        0.30      2.51 o 
   8   2   3      424.96      494.68     23.70 o 
   9   2   3      293.62      262.01     13.05 o 
  10   2   3       37.13       29.96      4.75 o 
  11   2   3      483.45      473.84     23.12 o 
  12   2   3        2.48        0.13      5.04 o 
  13   2   3      225.19      248.80     28.28 o 
  14   2   3        0.26       -2.33      6.85 o 
  15   2   3      103.67       81.54     16.18 o 
  16   2   3       64.05       78.04     15.28 o 
  17   2   3       63.56       68.81     16.42 o 
  18   2   3       32.19       31.58     27.11 o 
   1   3   3     1180.32     1104.64     46.04 o 
   2   3   3      203.57      191.51      8.19 o 
   3   3   3     5631.78     5705.45    250.87 o 
   4   3   3     2459.85     2556.31    113.08 o 
   5   3   3     2803.60     2989.96    140.61 o 
   6   3   3       88.73      112.49      6.24 o 
   7   3   3      622.71      605.92     26.94 o 
   8   3   3       83.53       86.28      6.55 o 
   9   3   3      441.42      522.74     25.36 o 
  10   3   3      644.83      652.09     31.24 o 
  11   3   3      142.65      155.96     10.36 o 
  12   3   3      261.74      277.14     15.77 o 
  13   3   3      159.90      162.03     14.97 o 
  14   3   3        1.94       -7.14      8.07 o 
  15   3   3       59.78       55.14      9.79 o 
  16   3   3        0.38      -11.00     11.00 o 
  17   3   3        0.61       18.54     22.79 o 
   0   4   3      608.57      554.99     34.96 o 
   1   4   3      161.08      178.23      8.37 o 
   2   4   3     1253.49     1226.48     54.08 o 
   3   4   3      648.56      676.40     30.55 o 
   4   4   3     4783.85     4728.66    208.05 o 
   5   4   3      602.66      573.68     24.83 o 
   6   4   3     3489.51     3457.71    152.33 o 
   7   4   3      502.70      483.78     27.37 o 
   8   4   3      127.62      122.15     13.35 o 
   9   4   3      472.01      453.83     24.06 o 
  10   4   3      142.72      144.45     13.17 o 
  11   4   3      223.54      203.38     12.39 o 
  12   4   3       47.75       45.51      9.41 o 
  13   4   3       17.03       15.50      8.05 o 
  14   4   3       28.95       38.31     10.25 o 
  15   4   3        2.95       -0.03     10.62 o 
  16   4   3      116.81       97.10     19.66 o 
  17   4   3       11.93       24.53     18.03 o 
  18   4   3        5.19       16.63     28.87 o 
   1   5   3       28.70       44.73      3.53 o 
   2   5   3      941.46     1032.70     45.69 o 
   3   5   3      251.97      249.59     12.35 o 
   4   5   3      392.14      426.50     20.55 o 
   5   5   3     2369.84     2499.66    118.22 o 
   6   5   3     2171.15     2236.08    113.94 o 
   7   5   3     2142.32     2127.81    108.20 o 
   8   5   3      288.58      293.37     16.02 o 
   9   5   3      214.89      217.54     12.79 o 
  10   5   3       39.66       45.31      7.51 o 
  11   5   3      734.89      774.06     49.69 o 
  12   5   3        7.08       16.54     10.66 o 
  13   5   3      129.50      153.57     16.65 o 
  14   5   3        7.05        5.76     12.36 o 
  15   5   3      313.46      349.08     29.91 o 
  16   5   3       75.35       93.39     20.46 o 
  17   5   3      126.18      130.90     23.85 o 
   0   6   3        9.51        6.86      5.37 o 
   1   6   3       20.47       17.65      4.03 o 
   2   6   3     1107.94     1144.22     54.35 o 
   3   6   3        7.49       10.52      5.20 o 
   4   6   3     1442.72     1483.45     70.41 o 
   5   6   3      116.49      128.17     10.59 o 
   6   6   3     1083.95     1106.14     56.89 o 
   7   6   3     1672.40     1677.80     94.31 o 
   8   6   3     1473.36     1486.85     83.67 o 
   9   6   3       70.51       70.51     13.51 o 
  10   6   3      689.76      677.77     44.08 o 
  11   6   3       14.47        3.23      9.61 o 
  12   6   3      187.20      207.08     18.33 o 
  13   6   3        0.28        0.61     12.10 o 
  14   6   3      317.47      312.50     41.53 o 
  15   6   3       18.26       39.97     18.44 o 
  16   6   3      178.89      263.46     61.77 o 
   1   7   3      180.99      222.70     14.35 o 
   2   7   3       57.35       57.91      6.37 o 
   3   7   3      288.03      290.30     19.82 o 
   4   7   3       15.46        4.23      6.17 o 
   5   7   3      762.24      766.29     43.72 o 
   6   7   3       96.30       95.79     16.97 o 
   7   7   3      467.54      503.74     33.38 o 
   8   7   3        0.40       -2.85      9.02 o 
   9   7   3      348.12      365.14     29.77 o 
  10   7   3       19.04        6.93     12.62 o 
  11   7   3      185.95      207.29     17.91 o 
  12   7   3        2.02        2.30     13.52 o 
  13   7   3      176.55      188.71     21.18 o 
  14   7   3       24.44       62.45     20.31 o 
  15   7   3       95.60       59.18     28.69 o 
   0   8   3      594.97      666.15     60.83 o 
   1   8   3       14.26       13.61      8.12 o 
   2   8   3      507.58      548.15     35.36 o 
   3   8   3       76.24      107.42     18.00 o 
   4   8   3     1272.77     1281.08     80.78 o 
   5   8   3       17.71       26.74      9.25 o 
   6   8   3     1122.29     1216.36     88.84 o 
   7   8   3       96.62       71.88     13.25 o 
   8   8   3       51.79       62.01     11.62 o 
   9   8   3       30.08       19.85     11.75 o 
  10   8   3       82.29      100.06     14.26 o 
  11   8   3       21.36        6.33     12.68 o 
  12   8   3       42.57       61.75     20.00 o 
  13   8   3        0.35        8.67     23.16 o 
   1   9   3      107.18      133.44     15.41 o 
   2   9   3       34.29       18.35     11.26 o 
   3   9   3      266.61      309.71     26.17 o 
   4   9   3        1.61        9.82     17.99 o 
   5   9   3      434.98      450.04     43.76 o 
   6   9   3       36.18       28.74     15.96 o 
   7   9   3       47.22       66.53     14.55 o 
   8   9   3        9.42        7.42     14.25 o 
   9   9   3       98.40      109.46     41.15 o 
  10   9   3        0.30       12.24     19.39 o 
  11   9   3        3.25      -13.58     19.69 o 
   0  10   3        1.77      -14.66     22.50 o 
   1  10   3        2.09       17.18     16.11 o 
   2  10   3       28.29       34.00     24.33 o 
   3  10   3        0.45       -9.37     16.33 o 
   4  10   3       11.26        3.25     16.81 o 
   5  10   3        0.13       16.29     17.69 o 
   6  10   3       35.58       44.00     31.14 o 
   7  10   3        4.45       -1.86     18.61 o 
   8  10   3       37.89       27.55     20.43 o 
   0   0   4    37367.30    37204.60   3274.27 o 
   1   0   4     8346.21     8347.39    520.31 o 
   2   0   4      801.80      795.14     58.28 o 
   3   0   4     4396.83     4592.94    331.86 o 
   4   0   4      781.87      790.97     57.78 o 
   5   0   4     2014.37     2127.24    153.68 o 
   6   0   4    13367.39    13318.84    959.17 o 
   7   0   4       66.35       87.29      8.18 o 
   8   0   4      821.29      545.99     72.17 o 
   9   0   4      117.83      109.89      9.79 o 
  10   0   4     1269.24     1049.88     76.60 o 
  11   0   4       47.64       46.64      7.62 o 
  12   0   4     1400.73     1374.62     98.61 o 
  13   0   4        8.66       21.15     17.55 o 
  14   0   4      354.61      392.36     37.62 o 
  15   0   4       18.71       -2.58     13.24 o 
  16   0   4       88.91       75.87     17.06 o 
  17   0   4       35.49       31.12     17.42 o 
  18   0   4      135.34      154.10     33.49 o 
   1   1   4    11418.70    11186.41    526.65 o 
   2   1   4     2119.72     2027.58     96.79 o 
   3   1   4     3999.25     3667.23    173.03 o 
   4   1   4      120.99      128.97      6.06 o 
   5   1   4     4810.01     4577.94    216.13 o 
   6   1   4      738.29      762.86     35.90 o 
   7   1   4     2826.37     2791.97    141.71 o 
   8   1   4      151.15      190.47     24.86 o 
   9   1   4     2436.91     2342.94    130.46 o 
  10   1   4      243.77      218.25     15.70 o 
  11   1   4     2084.77     2019.72    112.97 o 
  12   1   4        5.74       -0.74      5.84 o 
  13   1   4      957.92      921.68     52.22 o 
  14   1   4        6.50        4.67      7.33 o 
  15   1   4       69.85       68.70     11.88 o 
  16   1   4        7.33       -0.85     10.83 o 
  17   1   4      527.45      609.07     46.73 o 
  18   1   4        1.21       -9.86     19.35 o 
   0   2   4     8199.14     7974.53    497.05 o 
   1   2   4     1122.89     1127.45     53.69 o 
   2   2   4     4772.55     4600.97    216.87 o 
   3   2   4      113.53       96.36      5.76 o 
   4   2   4      883.45      785.16     37.18 o 
   5   2   4      220.17      292.66     13.35 o 
   6   2   4     1681.36     1544.67     68.17 o 
   7   2   4      847.36      898.03     39.91 o 
   8   2   4     2409.67     2335.19    109.97 o 
   9   2   4      262.83      265.85     13.36 o 
  10   2   4     3430.36     3314.96    155.84 o 
  11   2   4      278.11      275.80     14.21 o 
  12   2   4      205.38      208.58     16.60 o 
  13   2   4        3.28        0.43      6.05 o 
  14   2   4       19.20       31.91      8.42 o 
  15   2   4        2.58       -5.80      8.25 o 
  16   2   4      247.45      264.16     20.56 o 
  17   2   4       19.57        8.54     13.89 o 
  18   2   4      379.11      367.99     55.25 o 
   1   3   4     8582.37     8649.65    359.30 o 
   2   3   4      501.55      446.13     21.15 o 
   3   3   4     5373.75     5419.98    254.93 o 
   4   3   4      789.11      790.01     33.27 o 
   5   3   4    12052.01    12244.10    538.81 o 
   6   3   4      241.78      243.93     11.56 o 
   7   3   4     3349.42     3280.71    144.94 o 
   8   3   4        5.07       10.66      3.88 o 
   9   3   4     2995.90     2849.49    134.68 o 
  10   3   4      194.80      197.52     13.38 o 
  11   3   4      884.13      910.17     47.16 o 
  12   3   4       56.63       57.38      7.04 o 
  13   3   4      191.79      206.05     13.03 o 
  14   3   4       16.29       15.61      7.57 o 
  15   3   4      283.82      293.04     23.69 o 
  16   3   4        9.83        6.94     11.39 o 
  17   3   4      213.05      221.22     37.66 o 
   0   4   4    10478.20    10731.72    667.23 o 
   1   4   4        0.00        1.85      2.17 o 
   2   4   4     2385.50     2237.31     93.17 o 
   3   4   4       85.30      116.48      9.59 o 
   4   4   4    14007.57    14426.21    678.15 o 
   5   4   4     6862.01     7004.76    329.67 o 
   6   4   4    11034.83    11265.93    530.49 o 
   7   4   4      291.48      325.83     17.53 o 
   8   4   4     2584.11     2673.81    136.13 o 
   9   4   4     1679.10     1738.93     88.97 o 
  10   4   4      988.17      918.03     51.24 o 
  11   4   4       48.92       28.85      7.35 o 
  12   4   4     1026.68     1057.08     54.55 o 
  13   4   4       55.53       53.68      8.92 o 
  14   4   4      424.77      435.76     30.02 o 
  15   4   4       36.39       44.60     12.13 o 
  16   4   4      520.63      666.63    111.27 o 
  17   4   4        2.23       17.22     24.99 o 
  18   4   4      161.46      133.51     33.12 o 
   1   5   4      395.51      356.35     16.15 o 
   2   5   4      300.34      300.76     13.75 o 
   3   5   4     1167.70     1148.19     54.26 o 
   4   5   4      444.04      447.74     21.82 o 
   5   5   4      199.96      208.09     12.17 o 
   6   5   4     1217.41     1232.94     62.88 o 
   7   5   4     1086.62     1104.53     55.85 o 
   8   5   4     1171.37     1152.69     59.14 o 
   9   5   4      607.46      589.86     31.18 o 
  10   5   4      140.10      124.90     14.49 o 
  11   5   4      239.63      250.43     22.88 o 
  12   5   4       56.42       44.98      9.72 o 
  13   5   4       93.94      116.55     12.79 o 
  14   5   4       11.58        9.04     14.05 o 
  15   5   4      496.25      549.71     52.72 o 
  16   5   4        2.12        4.68     18.47 o 
  17   5   4      153.69      172.41     26.52 o 
   0   6   4      734.28      711.93     51.91 o 
   1   6   4       35.78       34.33      4.90 o 
   2   6   4     1671.44     1652.61     77.84 o 
   3   6   4      118.24      140.34      8.95 o 
   4   6   4     1330.27     1367.71     70.11 o 
   5   6   4       63.79       72.98      6.57 o 
   6   6   4      749.87      740.93     38.31 o 
   7   6   4      764.40      795.02     41.51 o 
   8   6   4     3059.39     3103.96    172.70 o 
   9   6   4       41.28       35.78      7.72 o 
  10   6   4      265.69      305.91     27.17 o 
  11   6   4       13.99        1.77      9.77 o 
  12   6   4       69.32       68.96     13.26 o 
  13   6   4        8.31        7.34     11.08 o 
  14   6   4       53.41       59.12     14.77 o 
  15   6   4        8.58       -9.01     18.21 o 
  16   6   4       94.04       82.60     22.16 o 
   1   7   4      164.02      172.03     12.86 o 
   2   7   4      283.89      280.60     17.02 o 
   3   7   4      508.92      521.00     30.02 o 
   4   7   4       77.51       76.76     14.98 o 
   5   7   4      106.99      126.38     10.22 o 
   6   7   4       40.35       41.25      7.79 o 
   7   7   4      802.00      850.79     54.54 o 
   8   7   4       74.09       48.58     11.67 o 
   9   7   4        5.81        6.85      9.36 o 
  10   7   4        6.51       -5.22      9.92 o 
  11   7   4       18.65       26.10     11.41 o 
  12   7   4        3.02        0.16     12.01 o 
  13   7   4        8.40        2.54     17.33 o 
  14   7   4        0.25       10.61     18.83 o 
   0   8   4       83.30       56.31     34.55 o 
   1   8   4      104.69      109.13     21.82 o 
   2   8   4        1.03       -1.94      8.13 o 
   3   8   4      137.81      130.83     12.74 o 
   4   8   4        1.28        0.05      8.48 o 
   5   8   4      176.93      212.40     16.74 o 
   6   8   4        2.92        1.28     11.51 o 
   7   8   4       12.47        0.10     11.68 o 
   8   8   4       12.42       29.01     12.43 o 
   9   8   4      248.22      227.57     32.89 o 
  10   8   4       27.23       -3.64     11.89 o 
  11   8   4      100.43       50.87     15.25 o 
  12   8   4        7.21        2.52     18.66 o 
  13   8   4        7.75       -3.92     21.06 o 
   1   9   4       38.86       15.75     17.59 o 
   2   9   4       82.57       63.54     20.31 o 
   3   9   4        7.82        3.35     11.97 o 
   4   9   4       66.79       46.81     12.62 o 
   5   9   4        2.20       15.80     14.90 o 
   6   9   4      184.01      188.40     20.22 o 
   7   9   4       39.36       16.02     13.45 o 
   8   9   4       34.05       16.19     14.09 o 
   9   9   4       55.58       43.28     15.89 o 
  10   9   4       17.49        1.36     19.79 o 
  11   9   4        1.24        8.40     20.55 o 
   0  10   4        0.34       10.41     23.01 o 
   1  10   4        6.06       -2.01     21.91 o 
   2  10   4        2.55        1.88     15.67 o 
   3  10   4        8.57        5.72     23.67 o 
   4  10   4        5.83       15.79     17.88 o 
   5  10   4       43.48       29.67     18.15 o 
   6  10   4        0.39       13.47     17.79 o 
   7  10   4       13.04        9.50     18.70 o 
   1   1   5       73.01      130.83     12.44 o 
   2   1   5        2.14        3.73      1.62 o 
   3   1   5     1319.27     1497.27     76.75 o 
   4   1   5      290.39      287.18     14.18 o 
   5   1   5       17.92       31.04      3.16 o 
   6   1   5     1238.45     1173.96     65.88 o 
   7   1   5       85.03       77.53      5.12 o 
   8   1   5      316.15      310.51     16.42 o 
   9   1   5     1373.91     1614.07     90.48 o 
  10   1   5      798.15      741.87     41.87 o 
  11   1   5       24.03       11.49      5.70 o 
  12   1   5       20.91       19.35      6.27 o 
  13   1   5        0.44        3.49      6.93 o 
  14   1   5        7.85       29.28     10.98 o 
  15   1   5      346.34      305.68     22.25 o 
  16   1   5        2.26       -2.72     10.84 o 
  17   1   5        0.03       -1.23     13.99 o 
  18   1   5        2.02       -8.28     26.45 o 
   0   2   5       38.86       46.11      3.88 o 
   1   2   5      665.12      703.70     29.64 o 
   2   2   5      515.97      570.14     29.07 o 
   3   2   5     8898.60     9464.46    417.14 o 
   4   2   5      446.68      402.97     19.13 o 
   5   2   5        0.42        2.05      2.79 o 
   6   2   5        2.33        0.82      2.27 o 
   7   2   5      554.06      623.47     29.59 o 
   8   2   5     1404.33     1251.34     59.51 o 
   9   2   5       22.52       23.55      4.60 o 
  10   2   5        5.09        5.23      4.30 o 
  11   2   5      360.62      355.65     19.05 o 
  12   2   5      102.87      101.61      8.59 o 
  13   2   5      697.54      713.35     37.46 o 
  14   2   5        0.65       -0.86      7.67 o 
  15   2   5        0.28       -6.14      8.51 o 
  16   2   5       53.85       44.79     13.75 o 
  17   2   5        1.93       14.41     17.98 o 
  18   2   5       28.56       36.27     28.28 o 
   1   3   5      490.52      521.18     23.35 o 
   2   3   5     1536.52     1629.91     77.03 o 
   3   3   5       17.47        7.19      2.23 o 
   4   3   5     4944.65     5121.33    285.43 o 
   5   3   5      593.75      690.64     33.36 o 
   6   3   5       41.93       47.36      3.93 o 
   7   3   5     2495.00     2697.72    127.20 o 
   8   3   5      341.93      343.01     16.96 o 
   9   3   5     1599.17     1673.74     78.42 o 
  10   3   5       88.74       71.75      7.12 o 
  11   3   5      407.26      415.19     22.53 o 
  12   3   5      141.79      124.95     14.01 o 
  13   3   5        3.88       10.07      6.94 o 
  14   3   5        8.69       11.52      8.43 o 
  15   3   5      333.02      336.61     33.67 o 
  16   3   5        1.33       -2.46     11.32 o 
  17   3   5       79.23      100.75     32.17 o 
   0   4   5      249.14      218.58     16.57 o 
   1   4   5     2431.50     2529.34    111.39 o 
   2   4   5        5.28        8.60      2.76 o 
   3   4   5        0.30       -1.26      2.76 o 
   4   4   5      198.03      228.79     11.61 o 
   5   4   5      339.80      312.59     16.50 o 
   6   4   5      245.88      246.76     13.54 o 
   7   4   5        0.13        0.66      4.24 o 
   8   4   5     1562.58     1647.93     84.25 o 
   9   4   5       14.56        8.31      5.19 o 
  10   4   5       31.24       46.46      6.37 o 
  11   4   5       12.25        3.86      6.23 o 
  12   4   5        1.55        5.91      6.52 o 
  13   4   5       61.51       48.30      8.17 o 
  14   4   5      131.88      130.36     12.13 o 
  15   4   5        9.84        0.07     10.90 o 
  16   4   5       89.67       81.70     27.19 o 
  17   4   5        0.16       -7.03     26.23 o 
   1   5   5     2073.44     2051.59     90.84 o 
   2   5   5     1689.42     1791.42     90.53 o 
   3   5   5     2965.44     3031.54    143.04 o 
   4   5   5      238.38      237.07     13.05 o 
   5   5   5      578.97      589.18     30.16 o 
   6   5   5        3.08        8.84      4.73 o 
   7   5   5     1543.43     1608.82     82.23 o 
   8   5   5       91.58      107.78      9.34 o 
   9   5   5      714.09      708.06     36.82 o 
  10   5   5      480.57      497.91     26.67 o 
  11   5   5       42.83       24.28      7.27 o 
  12   5   5       63.24       48.53     11.19 o 
  13   5   5      194.12      193.48     16.41 o 
  14   5   5        9.08        7.94     10.82 o 
  15   5   5       39.21       62.11     28.17 o 
  16   5   5        1.93        8.21     18.26 o 
  17   5   5       69.73       40.23     29.97 o 
   0   6   5     2410.48     2289.56    164.95 o 
   1   6   5      192.49      194.13     14.03 o 
   2   6   5     2968.10     3102.30    145.58 o 
   3   6   5       18.70        5.66      4.67 o 
   4   6   5     1580.49     1488.63     76.31 o 
   5   6   5       36.68       37.92      5.83 o 
   6   6   5     1922.24     2003.42    102.25 o 
   7   6   5     2262.81     2217.06    113.26 o 
   8   6   5     1631.12     1632.91     90.58 o 
   9   6   5      342.23      372.64     22.77 o 
  10   6   5      242.32      307.10     21.94 o 
  11   6   5        8.36        7.74      9.80 o 
  12   6   5       31.37       42.99     14.75 o 
  13   6   5        9.64       17.41     12.27 o 
  14   6   5       94.54       51.57     17.75 o 
  15   6   5        0.46        2.47     18.52 o 
  16   6   5       43.41       21.47     20.29 o 
   1   7   5     1659.41     1818.74     92.81 o 
   2   7   5       53.04       37.99      6.82 o 
   3   7   5      533.15      588.19     33.82 o 
   4   7   5       29.35       20.05      6.73 o 
   5   7   5       60.50       70.87      9.76 o 
   6   7   5       73.41       78.21      9.69 o 
   7   7   5      158.54      156.72     12.11 o 
   8   7   5       64.13       46.83     11.34 o 
   9   7   5      366.20      409.39     28.10 o 
  10   7   5       28.98       21.92     10.64 o 
  11   7   5       23.31       25.03     19.07 o 
  12   7   5        0.16       -3.83     12.32 o 
  13   7   5        7.66       28.07     18.46 o 
  14   7   5        2.30      -12.67     18.61 o 
   0   8   5      521.38      458.42     43.45 o 
   1   8   5       63.02       76.77     17.51 o 
   2   8   5      288.98      285.09     20.15 o 
   3   8   5       16.96        9.42      8.48 o 
   4   8   5       40.36       34.04      9.35 o 
   5   8   5       11.43       -0.89      8.80 o 
   6   8   5      424.38      459.30     30.62 o 
   7   8   5      273.98      274.00     43.57 o 
   8   8   5      400.02      399.01     42.53 o 
   9   8   5       18.02        5.95     13.00 o 
  10   8   5      520.68      528.29     45.94 o 
  11   8   5       41.29       45.70     18.53 o 
  12   8   5       67.39       39.26     19.68 o 
  13   8   5        2.99       -1.64     20.33 o 
   1   9   5      121.87      111.91     17.90 o 
   2   9   5        8.80      -11.08     11.08 o 
   3   9   5        7.47        0.49     11.92 o 
   4   9   5       92.85       48.21     13.25 o 
   5   9   5      151.59      143.02     16.87 o 
   6   9   5       56.61       39.32     14.09 o 
   7   9   5      111.37      145.15     18.13 o 
   8   9   5        7.80       25.53     14.35 o 
   9   9   5      120.65      146.36     22.86 o 
  10   9   5        3.39      -10.66     19.23 o 
   0  10   5       18.00       29.46     24.84 o 
   1  10   5        0.31       -6.57     23.74 o 
   2  10   5       31.48       43.56     17.50 o 
   3  10   5      110.43       73.51     18.72 o 
   4  10   5       61.17       89.10     19.66 o 
   5  10   5        0.44        4.52     17.91 o 
   6  10   5       53.28       26.27     24.22 o 
   7  10   5        2.07       -5.99     19.24 o 
   0   0   6     1329.72     1377.54    121.68 o 
   1   0   6      994.29     1023.81     64.26 o 
   2   0   6     2884.74     2700.97    168.67 o 
   3   0   6     1996.38     1944.98    140.00 o 
   4   0   6     9490.61     8630.54    621.88 o 
   5   0   6      209.60      226.02     22.58 o 
   6   0   6    10251.30    10079.47    725.59 o 
   7   0   6     9023.58     9758.35    700.85 o 
   8   0   6     2814.35     2595.24    187.17 o 
   9   0   6      802.28      747.29     54.66 o 
  10   0   6     2318.19     2156.28    154.99 o 
  11   0   6        6.05        5.52      6.55 o 
  12   0   6     2156.19     2189.24    193.91 o 
  13   0   6        0.41       -1.79     10.62 o 
  14   0   6      731.40      759.61     68.89 o 
  15   0   6      325.01      332.63     73.28 o 
  16   0   6        9.17       -0.49     16.11 o 
  17   0   6      235.89      257.81     32.72 o 
   1   1   6     8861.76     8441.95    397.30 o 
   2   1   6     1241.09     1347.36     64.03 o 
   3   1   6    12678.90    12388.42    582.94 o 
   4   1   6      220.10      200.35      9.75 o 
   5   1   6     1827.27     1836.39     86.77 o 
   6   1   6     1021.35     1081.32     55.25 o 
   7   1   6      290.04      207.90     17.75 o 
   8   1   6       58.64       46.15      4.93 o 
   9   1   6     3487.23     3423.07    174.79 o 
  10   1   6        7.45        4.07      4.92 o 
  11   1   6     1336.99     1208.72     68.02 o 
  12   1   6      564.42      605.21     34.92 o 
  13   1   6     3253.66     3327.82    186.25 o 
  14   1   6        6.14        4.22      8.94 o 
  15   1   6      569.51      616.18     40.73 o 
  16   1   6      101.94       95.26     22.18 o 
  17   1   6      266.99      282.37     26.28 o 
  18   1   6        1.65        9.60     27.19 o 
   0   2   6     2660.03     2670.88    192.84 o 
   1   2   6     3713.54     3760.71    177.03 o 
   2   2   6     5517.99     5482.93    259.79 o 
   3   2   6      380.57      442.29     20.08 o 
   4   2   6     3525.75     3195.00    162.28 o 
   5   2   6       99.21      127.37      6.84 o 
   6   2   6     2182.61     1884.91     96.16 o 
   7   2   6      713.60      832.90     39.56 o 
   8   2   6     2995.37     2882.71    147.10 o 
   9   2   6       45.53       36.69      5.64 o 
  10   2   6     2965.93     2959.23    164.39 o 
  11   2   6      119.08      121.34      8.55 o 
  12   2   6     1992.74     2009.30    102.20 o 
  13   2   6      254.80      277.19     17.63 o 
  14   2   6      667.87      706.96     40.84 o 
  15   2   6      102.26       93.63     12.40 o 
  16   2   6      303.99      301.59     26.93 o 
  17   2   6       17.96      -10.39     18.66 o 
   1   3   6     8532.59     8520.01    354.70 o 
   2   3   6     1049.76     1100.83     51.95 o 
   3   3   6     1890.54     1736.15     81.17 o 
   4   3   6       20.84       37.00      6.30 o 
   5   3   6     1060.52      928.52     41.08 o 
   6   3   6       70.36       86.17      6.77 o 
   7   3   6     2244.89     2260.69    106.52 o 
   8   3   6       71.34       59.88      9.78 o 
   9   3   6      837.57      784.02     40.63 o 
  10   3   6       20.65       17.90      5.40 o 
  11   3   6     2796.54     2749.78    140.10 o 
  12   3   6      284.03      277.83     16.09 o 
  13   3   6      106.69      138.74     21.80 o 
  14   3   6      267.39      297.28     21.17 o 
  15   3   6      266.85      286.68     21.32 o 
  16   3   6       29.13        5.72     14.03 o 
  17   3   6       59.59       40.67     27.70 o 
   0   4   6     3471.26     3559.55    220.40 o 
   1   4   6       57.93       64.71      4.71 o 
   2   4   6     4533.59     4710.71    222.44 o 
   3   4   6        0.09       -2.78      2.81 o 
   4   4   6     3513.49     3529.73    166.31 o 
   5   4   6        0.11       -3.77      3.77 o 
   6   4   6     1058.87      983.58     50.46 o 
   7   4   6       72.85       64.81      5.92 o 
   8   4   6     1383.27     1493.88     76.57 o 
   9   4   6      130.68      111.69     10.26 o 
  10   4   6      466.95      442.54     23.62 o 
  11   4   6      804.71      723.27     37.81 o 
  12   4   6      134.20      174.51     20.80 o 
  13   4   6       18.91       18.27      7.98 o 
  14   4   6      133.64      150.78     13.21 o 
  15   4   6       25.16        0.60     11.02 o 
  16   4   6      110.84      131.90     31.00 o 
  17   4   6        0.44       17.22     24.62 o 
   1   5   6     7833.75     7537.39    383.12 o 
   2   5   6       68.19       51.49      4.37 o 
   3   5   6     4192.58     4139.24    194.38 o 
   4   5   6      193.54      201.79     11.44 o 
   5   5   6     2510.09     2575.70    130.99 o 
   6   5   6       30.18       30.15      5.25 o 
   7   5   6      654.93      654.91     33.84 o 
   8   5   6      323.98      318.48     17.59 o 
   9   5   6        6.77       -2.08      5.99 o 
  10   5   6      253.19      260.99     15.33 o 
  11   5   6       79.29       82.88      8.60 o 
  12   5   6        0.78       -4.68      7.60 o 
  13   5   6       72.67       53.53     11.09 o 
  14   5   6        3.00        1.83     12.79 o 
  15   5   6      110.74       96.77     19.47 o 
  16   5   6       15.15      -16.05     24.62 o 
   0   6   6      930.79      998.92     72.72 o 
   1   6   6      373.48      379.61     20.06 o 
   2   6   6      203.35      202.08     13.02 o 
   3   6   6        0.03       -3.48      5.48 o 
   4   6   6      229.73      249.02     13.97 o 
   5   6   6      179.64      167.66     10.46 o 
   6   6   6      395.15      408.63     22.15 o 
   7   6   6      148.56      163.07     13.94 o 
   8   6   6      739.05      777.49     40.31 o 
   9   6   6      129.09      130.55     17.62 o 
  10   6   6      460.00      528.75     31.00 o 
  11   6   6        0.70       -3.24      9.61 o 
  12   6   6       68.91       85.75     12.90 o 
  13   6   6       37.66       28.81     12.02 o 
  14   6   6       82.77       83.72     19.39 o 
  15   6   6        0.45        8.59     18.52 o 
   1   7   6      240.11      263.36     16.46 o 
   2   7   6       56.39       64.07      7.60 o 
   3   7   6        9.62        7.82      6.68 o 
   4   7   6       26.31       27.34      7.31 o 
   5   7   6       55.95       49.24      9.56 o 
   6   7   6      133.30      147.31     11.52 o 
   7   7   6      116.17      123.11     10.82 o 
   8   7   6       82.37       91.12     10.11 o 
   9   7   6     1322.66     1202.20     75.72 o 
  10   7   6      235.90      210.81     17.73 o 
  11   7   6       93.91      103.61     13.88 o 
  12   7   6      144.32      120.50     17.38 o 
  13   7   6      182.02      243.97     49.83 o 
  14   7   6        0.21       -6.86     20.37 o 
   0   8   6      316.28      318.19     31.73 o 
   1   8   6      125.89      114.13     10.34 o 
   2   8   6       46.05       34.49      9.07 o 
   3   8   6        8.86       10.16      8.86 o 
   4   8   6        0.99       -3.91      8.89 o 
   5   8   6       21.83       18.80      9.59 o 
   6   8   6      230.15      241.05     27.55 o 
   7   8   6       34.85       39.67     12.56 o 
   8   8   6      130.44      112.33     15.65 o 
   9   8   6       51.49       75.46     14.93 o 
  10   8   6      120.10      155.37     35.64 o 
  11   8   6        3.24       18.65     18.61 o 
  12   8   6       94.73       84.22     21.93 o 
   1   9   6        0.32       -7.89     14.02 o 
   2   9   6        2.37       -4.62     18.58 o 
   3   9   6       33.41        4.55     12.04 o 
   4   9   6       21.46       23.24     11.11 o 
   5   9   6      104.78       95.07     13.25 o 
   6   9   6        1.50      -10.67     13.61 o 
   7   9   6       60.61       78.78     20.19 o 
   8   9   6        4.73       13.38     14.90 o 
   9   9   6        3.01      -11.31     18.07 o 
  10   9   6        1.71       18.31     19.21 o 
   0  10   6       49.23        3.08     23.67 o 
   1  10   6       14.45        8.87     17.09 o 
   2  10   6       41.17       34.40     24.25 o 
   3  10   6        6.78       -9.00     17.75 o 
   4  10   6       11.17       30.12     25.43 o 
   5  10   6        0.01       -8.39     17.96 o 
   6  10   6       22.31       23.19     21.43 o 
   7  10   6        9.23       20.83     19.63 o 
   1   1   7     4596.04     4587.88    216.36 o 
   2   1   7     3385.53     3473.92    177.86 o 
   3   1   7      936.29      925.15     44.10 o 
   4   1   7     1048.88     1163.49     55.12 o 
   5   1   7      343.43      330.49     15.86 o 
   6   1   7     1947.34     2045.44     96.19 o 
   7   1   7      585.08      614.17     29.64 o 
   8   1   7      820.70      859.66     48.31 o 
   9   1   7       33.59       34.91      5.04 o 
  10   1   7       70.85       75.11     10.32 o 
  11   1   7      423.71      410.13     26.96 o 
  12   1   7       12.52        9.68      6.31 o 
  13   1   7       28.92       15.28      8.14 o 
  14   1   7      274.18      308.38     33.77 o 
  15   1   7      113.87      108.60     27.55 o 
  16   1   7       76.56       58.75     14.17 o 
  17   1   7       23.82       23.16     18.80 o 
  18   1   7        0.00       15.31     25.21 o 
   0   2   7       93.36       99.78      8.52 o 
   1   2   7      693.42      743.32     38.02 o 
   2   2   7       32.12       37.83      3.95 o 
   3   2   7      115.06       85.46      5.78 o 
   4   2   7      645.82      660.29     33.87 o 
   5   2   7     1373.66     1667.79     84.37 o 
   6   2   7     1130.40     1064.78     54.83 o 
   7   2   7     1616.94     1568.45     80.04 o 
   8   2   7      769.21      779.56     44.15 o 
   9   2   7       67.02       74.01      6.28 o 
  10   2   7      648.26      638.86     33.34 o 
  11   2   7        9.66       16.79      5.59 o 
  12   2   7      716.79      728.14     41.01 o 
  13   2   7       49.04       50.53     12.74 o 
  14   2   7      402.56      374.38     25.94 o 
  15   2   7      158.66      138.34     15.93 o 
  16   2   7      275.82      308.88     88.73 o 
  17   2   7       30.99       29.18     14.40 o 
   1   3   7      243.38      211.13      9.51 o 
   2   3   7        3.26        4.84      4.01 o 
   3   3   7      831.15      877.45     49.00 o 
   4   3   7      358.51      422.73     27.07 o 
   5   3   7       31.27       21.49      2.86 o 
   6   3   7      436.55      428.30     20.48 o 
   7   3   7       60.80       75.18      6.06 o 
   8   3   7      720.31      741.34     43.19 o 
   9   3   7       90.45       93.32      7.28 o 
  10   3   7       60.59       57.30      6.56 o 
  11   3   7     1061.83     1018.16     57.81 o 
  12   3   7       50.34       54.39      8.00 o 
  13   3   7      311.94      274.69     18.15 o 
  14   3   7      107.71       93.45     10.69 o 
  15   3   7      208.18      220.13     16.31 o 
  16   3   7        0.02        3.29     17.60 o 
  17   3   7      148.46      124.35     35.25 o 
   0   4   7     7124.37     7355.35    457.53 o 
   1   4   7      374.11      403.13     19.56 o 
   2   4   7     3262.27     3259.73    154.07 o 
   3   4   7       96.10       72.27      4.92 o 
   4   4   7      321.55      270.16     14.41 o 
   5   4   7       42.55       27.84      4.38 o 
   6   4   7     1576.94     1482.66     75.96 o 
   7   4   7       45.34       37.04      5.19 o 
   8   4   7      520.65      466.35     24.59 o 
   9   4   7      579.62      575.37     30.16 o 
  10   4   7     1589.24     1475.56     75.92 o 
  11   4   7       68.28       55.15      7.41 o 
  12   4   7      186.87      179.75     12.13 o 
  13   4   7      194.20      197.90     13.24 o 
  14   4   7       44.56       43.89     10.99 o 
  15   4   7        5.22       -0.76     11.66 o 
  16   4   7      105.25       63.31     25.13 o 
   1   5   7     2379.57     2425.78    114.49 o 
   2   5   7       53.87       74.92      8.45 o 
   3   5   7      378.05      364.54     21.01 o 
   4   5   7        9.64       12.04      4.46 o 
   5   5   7      570.78      583.17     30.53 o 
   6   5   7        0.25       -4.91      4.91 o 
   7   5   7        6.49        0.63      5.17 o 
   8   5   7       11.89        8.44      5.76 o 
   9   5   7      273.13      265.52     21.58 o 
  10   5   7      358.54      356.45     19.81 o 
  11   5   7       13.50        8.48      7.16 o 
  12   5   7      135.55      113.64     17.08 o 
  13   5   7      110.74      103.12     13.17 o 
  14   5   7        5.90      -10.31     11.60 o 
  15   5   7        8.93        1.98     23.45 o 
  16   5   7       27.44       18.91     25.50 o 
   0   6   7      212.06      213.78     19.73 o 
   1   6   7        0.08       -2.46      4.79 o 
   2   6   7      146.81      115.64      9.58 o 
   3   6   7        0.66       -1.87      5.54 o 
   4   6   7      328.92      336.74     18.47 o 
   5   6   7      171.48      207.93     20.96 o 
   6   6   7      641.22      710.49     37.09 o 
   7   6   7      387.31      448.20     24.14 o 
   8   6   7      218.21      170.63     14.97 o 
   9   6   7        0.53       -1.11      7.11 o 
  10   6   7       16.06       11.35      8.90 o 
  11   6   7       11.67        9.92      9.17 o 
  12   6   7       51.44       31.55     13.38 o 
  13   6   7        0.13      -11.48     11.48 o 
  14   6   7       18.90       34.13     18.18 o 
  15   6   7        1.37       13.55     18.73 o 
   1   7   7     1559.54     1576.23     88.58 o 
   2   7   7       59.69       59.03      7.56 o 
   3   7   7     1067.36     1096.79     69.38 o 
   4   7   7       87.72       94.13     11.71 o 
   5   7   7      426.71      476.18     28.07 o 
   6   7   7       28.16       27.58      7.86 o 
   7   7   7       51.05       74.20     13.17 o 
   8   7   7       16.92        6.47      8.37 o 
   9   7   7       24.03       49.70      9.58 o 
  10   7   7       15.13       21.55     10.80 o 
  11   7   7      110.67      136.55     15.58 o 
  12   7   7       14.84        6.16     13.87 o 
  13   7   7      103.98       89.84     20.54 o 
  14   7   7        0.46       -6.20     19.88 o 
   0   8   7      426.69      439.90     55.10 o 
   1   8   7       12.42        3.26      8.89 o 
   2   8   7      193.37      199.43     26.69 o 
   3   8   7        6.22       -2.68      8.95 o 
   4   8   7       39.28       32.95      9.74 o 
   5   8   7       43.14       45.38     12.35 o 
   6   8   7        2.61        0.19      9.83 o 
   7   8   7       15.72       12.38     10.58 o 
   8   8   7      315.41      352.37     33.76 o 
   9   8   7       14.36        8.25     13.76 o 
  10   8   7      176.04      192.73     38.54 o 
  11   8   7       24.76       -1.95     17.74 o 
  12   8   7      178.06      165.68     25.76 o 
   1   9   7      114.49      117.65     31.14 o 
   2   9   7       15.66       23.17     15.17 o 
   3   9   7      195.58      216.64     32.15 o 
   4   9   7      105.50       81.08     16.14 o 
   5   9   7       39.79       44.01     11.96 o 
   6   9   7        0.32       -2.66     11.35 o 
   7   9   7      104.83       83.90     16.15 o 
   8   9   7        0.37      -12.10     17.99 o 
   9   9   7       34.03       14.42     18.07 o 
  10   9   7        1.63       -5.33     19.08 o 
   0  10   7       19.65       17.07     24.69 o 
   1  10   7       45.58       26.28     17.70 o 
   2  10   7      103.03       80.04     19.71 o 
   3  10   7        0.00       -6.95     18.00 o 
   4  10   7      509.48      483.01     67.52 o 
   5  10   7       11.13       24.33     26.16 o 
   6  10   7      105.55       88.60     20.90 o 
   0   0   8       96.19       93.76      9.56 o 
   1   0   8     3134.17     3407.62    212.58 o 
   2   0   8     5921.35     6034.48    377.18 o 
   3   0   8     1761.60     1959.78    122.08 o 
   4   0   8     7865.15     7240.73    522.03 o 
   5   0   8     8483.84     9155.96    807.60 o 
   6   0   8     7513.72     7356.11    528.91 o 
   7   0   8     1528.80     1685.41    121.84 o 
   8   0   8     5107.99     5079.28    366.10 o 
   9   0   8      115.87      101.44     23.72 o 
  10   0   8     6312.10     6182.79    443.49 o 
  11   0   8        0.06       -9.88     10.70 o 
  12   0   8     4034.75     4026.45    503.99 o 
  13   0   8       32.83       55.98     17.95 o 
  14   0   8     3482.00     3539.09    443.76 o 
  15   0   8      656.58      630.54     84.34 o 
  16   0   8     1247.60     1327.18    169.56 o 
   1   1   8     5945.81     5858.49    276.20 o 
   2   1   8      171.01      219.52     11.11 o 
   3   1   8     5126.45     4817.45    227.31 o 
   4   1   8     1997.45     2223.83    105.01 o 
   5   1   8     6428.72     6178.19    290.80 o 
   6   1   8        0.17       -2.27      2.71 o 
   7   1   8     1891.49     1714.03     80.69 o 
   8   1   8      503.38      484.95     25.39 o 
   9   1   8      639.74      574.94     32.82 o 
  10   1   8      382.02      382.93     22.45 o 
  11   1   8     2667.62     2653.24    166.22 o 
  12   1   8       30.31       21.09      7.79 o 
  13   1   8     1798.94     1910.14    120.49 o 
  14   1   8      504.60      487.61     37.89 o 
  15   1   8     1124.21     1195.67     88.21 o 
  16   1   8        0.05        6.81     11.85 o 
  17   1   8      148.33      159.34     29.47 o 
  18   1   8       50.79       71.08     30.41 o 
   0   2   8     9764.03     9719.03    858.30 o 
   1   2   8      105.19       92.84      5.62 o 
   2   2   8     4302.55     3820.54    180.40 o 
   3   2   8       90.57       68.04      4.21 o 
   4   2   8    12386.26    12544.11    638.17 o 
   5   2   8       43.69       31.23      3.92 o 
   6   2   8     4272.08     4062.53    206.74 o 
   7   2   8       36.91       40.68      6.98 o 
   8   2   8     1947.16     1865.46     95.34 o 
   9   2   8      109.61      105.49      7.44 o 
  10   2   8      699.22      663.87     44.28 o 
  11   2   8       61.30       63.85     11.43 o 
  12   2   8     1492.83     1581.22     88.91 o 
  13   2   8      170.24      180.08     15.94 o 
  14   2   8      608.34      561.13     76.51 o 
  15   2   8       39.01       38.93     11.05 o 
  16   2   8      116.94      132.81     15.76 o 
  17   2   8       31.20       30.87     19.47 o 
   1   3   8     6869.31     6915.94    351.32 o 
   2   3   8        0.86       11.92      3.01 o 
   3   3   8     8548.85     8682.06    441.14 o 
   4   3   8     2997.92     3032.61    154.44 o 
   5   3   8      936.32      801.62     39.08 o 
   6   3   8     1142.48     1195.61     56.45 o 
   7   3   8      728.40      657.31     34.05 o 
   8   3   8       54.24       43.59      7.73 o 
   9   3   8      591.91      567.41     32.33 o 
  10   3   8       97.92      108.17      9.19 o 
  11   3   8      344.13      335.88     20.50 o 
  12   3   8       25.56       11.25      7.54 o 
  13   3   8      569.27      537.45     38.13 o 
  14   3   8        0.01       -0.69      8.81 o 
  15   3   8      126.81      137.46     14.94 o 
  16   3   8      231.42      237.89     29.66 o 
   0   4   8     1879.14     1700.60    105.90 o 
   1   4   8      182.34      192.91      8.82 o 
   2   4   8      785.38      725.12     34.58 o 
   3   4   8      363.41      329.43     17.49 o 
   4   4   8     1157.50     1064.69     54.65 o 
   5   4   8      515.08      521.61     26.62 o 
   6   4   8       36.71       16.13      4.58 o 
   7   4   8        4.81       -1.10      4.74 o 
   8   4   8      224.78      201.00     11.84 o 
   9   4   8      282.13      280.52     15.74 o 
  10   4   8       19.34       27.46      6.52 o 
  11   4   8        3.85        5.44      7.51 o 
  12   4   8      175.53      198.85     14.33 o 
  13   4   8        0.27       -0.62      8.56 o 
  14   4   8       72.84       62.12     10.64 o 
  15   4   8        9.82        8.91     10.42 o 
  16   4   8       11.11       -4.14     18.19 o 
   1   5   8      681.71      650.58     31.04 o 
   2   5   8       10.40       10.97      4.20 o 
   3   5   8     1288.25     1242.32     63.81 o 
   4   5   8      337.09      330.14     17.86 o 
   5   5   8     1627.53     1614.03     82.49 o 
   6   5   8      476.71      495.56     25.97 o 
   7   5   8      342.99      337.57     18.20 o 
   8   5   8      388.77      413.17     22.45 o 
   9   5   8      156.16      169.53     21.06 o 
  10   5   8       46.06       29.28      8.30 o 
  11   5   8      382.19      333.38     31.27 o 
  12   5   8        0.44        3.26      8.07 o 
  13   5   8      534.81      520.08     28.73 o 
  14   5   8        9.51       14.67     13.25 o 
  15   5   8      116.34       97.90     27.41 o 
  16   5   8        0.78      -10.70     26.75 o 
   0   6   8      193.65      189.66     18.30 o 
   1   6   8       88.59      106.41     13.57 o 
   2   6   8      788.47      836.51     54.18 o 
   3   6   8       22.04       12.29      5.84 o 
   4   6   8       57.96       56.19      8.70 o 
   5   6   8        0.02        0.83      5.51 o 
   6   6   8      622.50      606.76     31.97 o 
   7   6   8       97.38      103.79     12.89 o 
   8   6   8        4.13       -3.50      6.61 o 
   9   6   8       43.74       39.69      7.76 o 
  10   6   8      389.60      506.35     27.52 o 
  11   6   8        6.55       -7.97      9.15 o 
  12   6   8      152.53      136.53     14.60 o 
  13   6   8        2.00      -13.38     13.38 o 
  14   6   8       91.11       98.15     20.85 o 
  15   6   8        0.06        3.77     19.64 o 
   1   7   8     1011.65     1030.97     57.49 o 
   2   7   8        0.70       -6.58      6.70 o 
   3   7   8      200.08      221.17     14.71 o 
   4   7   8        2.18       -6.98      6.98 o 
   5   7   8      271.25      265.54     21.61 o 
   6   7   8      441.26      410.13     24.64 o 
   7   7   8       55.68       43.68      9.77 o 
   8   7   8      259.37      254.86     19.37 o 
   9   7   8      466.70      436.55     27.02 o 
  10   7   8       11.81       10.74      9.77 o 
  11   7   8      214.08      183.32     17.54 o 
  12   7   8       51.19       24.59     17.76 o 
  13   7   8       69.78       64.65     21.03 o 
  14   7   8        1.47        2.06     20.25 o 
   0   8   8       59.98       24.77     13.59 o 
   1   8   8        2.90       -3.37      8.67 o 
   2   8   8      423.89      432.71     39.90 o 
   3   8   8        1.77        7.42      9.68 o 
   4   8   8      113.10       92.88     14.79 o 
   5   8   8        8.18        4.97      9.86 o 
   6   8   8      247.51      287.02     35.41 o 
   7   8   8        2.72      -10.28     10.28 o 
   8   8   8      135.77      148.68     15.11 o 
   9   8   8       55.73       64.94     17.50 o 
  10   8   8      336.43      352.13     67.01 o 
  11   8   8       14.94        9.54     18.30 o 
  12   8   8      118.88      114.10     50.16 o 
   1   9   8        3.05        9.75     14.84 o 
   2   9   8      210.30      220.68     21.49 o 
   3   9   8       36.00       40.65     13.60 o 
   4   9   8        6.50        0.14     13.40 o 
   5   9   8      181.50      220.54     34.54 o 
   6   9   8       31.02       28.09     12.15 o 
   7   9   8       27.03       31.10     14.59 o 
   8   9   8        0.15        5.81     18.40 o 
   9   9   8       12.20       38.83     40.96 o 
   0  10   8       53.49       57.01     26.16 o 
   1  10   8        7.04       -7.57     17.13 o 
   2  10   8        5.72       10.22     17.58 o 
   3  10   8        0.00        2.76     17.77 o 
   4  10   8       88.10       90.49     21.09 o 
   5  10   8       28.60        5.72     26.09 o 
   6  10   8        7.98        6.89     27.19 o 
   1   1   9     7189.90     7755.18    341.67 o 
   2   1   9       51.89       46.70      5.59 o 
   3   1   9        1.11        4.78      2.52 o 
   4   1   9      231.63      234.33     11.63 o 
   5   1   9     2094.68     2284.10    107.70 o 
   6   1   9      280.61      302.29     14.89 o 
   7   1   9        8.22       21.89      3.43 o 
   8   1   9       83.42       90.99     11.35 o 
   9   1   9      906.22     1036.09     53.37 o 
  10   1   9      357.93      353.00     18.96 o 
  11   1   9        5.73        4.60      5.48 o 
  12   1   9        1.37        1.65      6.83 o 
  13   1   9      479.54      470.57     63.80 o 
  14   1   9        8.23       11.97     10.04 o 
  15   1   9       42.31       29.91     11.08 o 
  16   1   9        3.60        7.99     12.37 o 
  17   1   9        0.34       -5.89     18.42 o 
  18   1   9        1.07        6.81     29.02 o 
   0   2   9     4210.80     3984.31    287.20 o 
   1   2   9      877.76      960.97     49.16 o 
   2   2   9      999.27      873.35     41.66 o 
   3   2   9      121.44      159.31      8.29 o 
   4   2   9     1685.91     1636.91     83.36 o 
   5   2   9      332.92      391.63     22.66 o 
   6   2   9      278.28      315.84     16.83 o 
   7   2   9      381.42      413.30     21.72 o 
   8   2   9     1843.91     1826.37     92.63 o 
   9   2   9      268.45      258.69     14.56 o 
  10   2   9      593.58      566.81     32.68 o 
  11   2   9       77.08       71.53      8.03 o 
  12   2   9     1581.73     1611.24     88.88 o 
  13   2   9        1.04       -2.48      8.70 o 
  14   2   9      378.85      406.64     28.22 o 
  15   2   9       11.71        8.57     10.75 o 
  16   2   9       11.38       18.31     14.34 o 
  17   2   9        1.23        4.84     26.23 o 
  18   2   9      279.88      221.00     41.77 o 
   1   3   9     2625.18     2696.09    137.61 o 
   2   3   9      377.87      434.39     22.30 o 
   3   3   9     2339.83     2360.95    105.12 o 
   4   3   9        4.01        5.49      4.06 o 
   5   3   9       21.74        4.70      5.36 o 
   6   3   9      613.95      600.83     34.18 o 
   7   3   9       90.24       54.81      9.53 o 
   8   3   9      614.19      619.27     35.08 o 
   9   3   9      533.79      543.77     31.69 o 
  10   3   9        2.06       -6.33      6.33 o 
  11   3   9       72.52       76.70      8.64 o 
  12   3   9        5.34       -0.95      7.79 o 
  13   3   9      184.08      156.38     18.54 o 
  14   3   9       21.48       19.65      9.34 o 
  15   3   9       14.46       16.95     11.49 o 
  16   3   9        7.89       10.07     18.55 o 
  17   3   9       15.12       25.50     26.31 o 
   0   4   9       61.42       69.21      7.60 o 
   1   4   9      162.94      161.92      7.94 o 
   2   4   9     2381.15     2671.50    135.80 o 
   3   4   9     1577.23     1612.25     81.79 o 
   4   4   9      173.68      192.10     12.68 o 
   5   4   9       10.76        4.63      4.39 o 
   6   4   9      263.77      274.77     15.29 o 
   7   4   9       75.31       79.83      8.31 o 
   8   4   9      209.00      188.61     16.11 o 
   9   4   9       64.58       69.53      7.48 o 
  10   4   9      345.40      311.14     19.25 o 
  11   4   9       74.01       78.77     14.96 o 
  12   4   9       18.84        2.35      8.08 o 
  13   4   9       38.25       28.78      9.28 o 
  14   4   9       28.29        8.65      9.89 o 
  15   4   9       28.93       17.98     13.19 o 
  16   4   9        2.11        6.08     30.56 o 
   1   5   9      950.27      939.79     48.03 o 
   2   5   9       13.49        5.28      4.45 o 
   3   5   9      648.53      641.38     33.61 o 
   4   5   9       21.57       19.11      5.03 o 
   5   5   9      496.78      482.17     25.55 o 
   6   5   9       21.41       21.78      5.54 o 
   7   5   9       86.62      100.60     12.32 o 
   8   5   9       42.64       30.93      6.43 o 
   9   5   9      254.60      264.43     16.64 o 
  10   5   9      235.98      211.87     20.74 o 
  11   5   9      212.04      208.35     20.32 o 
  12   5   9       59.78       72.80      9.64 o 
  13   5   9       75.99       77.54     14.72 o 
  14   5   9       53.74       44.68     15.66 o 
  15   5   9       36.55       67.27     25.21 o 
  16   5   9       97.40       76.21     28.43 o 
   0   6   9       82.75       55.21     11.34 o 
   1   6   9      163.93      184.77     12.25 o 
   2   6   9      867.56      834.48     47.28 o 
   3   6   9       46.89       37.82      8.90 o 
   4   6   9      122.79      122.83     11.03 o 
   5   6   9       30.75       16.73      6.64 o 
   6   6   9      161.53      149.40     10.29 o 
   7   6   9      125.29      134.16     21.49 o 
   8   6   9       85.18      102.04     15.28 o 
   9   6   9       65.78       63.76      9.28 o 
  10   6   9      248.28      246.35     15.43 o 
  11   6   9        0.02       -1.42      9.34 o 
  12   6   9       25.83       12.83     10.35 o 
  13   6   9        9.44        2.84     14.05 o 
  14   6   9       34.92       31.14     25.06 o 
  15   6   9        0.06       31.95     26.82 o 
   1   7   9      157.25      166.06     22.86 o 
   2   7   9       13.30       28.97      7.56 o 
   3   7   9       94.78       90.93      9.22 o 
   4   7   9        2.66       -7.29      7.29 o 
   5   7   9      319.06      309.53     19.48 o 
   6   7   9        1.48       -3.58      7.96 o 
   7   7   9      245.47      274.09     21.95 o 
   8   7   9       27.51       30.60     10.15 o 
   9   7   9      193.39      187.59     16.51 o 
  10   7   9      150.32      138.58     17.34 o 
  11   7   9       93.06       92.40     18.96 o 
  12   7   9       11.46        3.45     14.80 o 
  13   7   9       77.37       80.15     25.21 o 
   0   8   9      297.18      370.32     52.32 o 
   1   8   9      178.65      167.52     24.98 o 
   2   8   9      120.23      138.68     14.94 o 
   3   8   9       27.94       20.95      9.84 o 
   4   8   9      482.96      522.62     49.12 o 
   5   8   9       25.05       21.97     10.24 o 
   6   8   9       21.32       17.94     10.80 o 
   7   8   9       75.16       73.28     12.12 o 
   8   8   9      238.73      243.85     19.97 o 
   9   8   9       43.68       40.91     14.38 o 
  10   8   9        5.44       33.56     21.03 o 
  11   8   9       94.15       61.57     20.60 o 
  12   8   9       22.76       25.68     34.66 o 
   1   9   9      306.21      298.72     26.41 o 
   2   9   9        6.12       -1.48     12.83 o 
   3   9   9      487.40      511.31     39.97 o 
   4   9   9      104.11       63.48     14.22 o 
   5   9   9      111.04      127.86     18.72 o 
   6   9   9      102.80       81.85     13.98 o 
   7   9   9      198.48      203.02     21.28 o 
   8   9   9        2.75      -18.10     18.10 o 
   9   9   9      100.15       88.33     21.29 o 
   0  10   9      251.41      207.81     38.10 o 
   1  10   9       12.73       -9.48     18.26 o 
   2  10   9        7.08        5.62     17.74 o 
   3  10   9       78.61      119.22     49.31 o 
   4  10   9       67.75      100.31     49.64 o 
   5  10   9        2.83       19.66     19.06 o 
   0   0  10     6730.70     5815.49    512.34 o 
   1   0  10      706.62      768.59     48.19 o 
   2   0  10     9862.27     9121.32    568.24 o 
   3   0  10     3871.10     4577.17    285.49 o 
   4   0  10     4259.75     3749.78    233.94 o 
   5   0  10        1.59        1.68      3.95 o 
   6   0  10     6011.56     5924.35    426.82 o 
   7   0  10     1067.78     1145.81     83.83 o 
   8   0  10     3016.11     3074.62    220.40 o 
   9   0  10      206.30      169.85     18.21 o 
  10   0  10     1794.64     1674.29    148.60 o 
  11   0  10      306.56      309.79     30.44 o 
  12   0  10        9.16       24.44     11.71 o 
  13   0  10      382.28      381.25     37.04 o 
  14   0  10      835.52      885.27     80.15 o 
  15   0  10       48.05       39.72     15.99 o 
  16   0  10     1221.60     1163.19    150.44 o 
   1   1  10     2241.98     2246.37     98.39 o 
   2   1  10     3673.12     4160.04    196.31 o 
   3   1  10      133.51       83.72      5.09 o 
   4   1  10     2968.00     3301.37    154.95 o 
   5   1  10     5947.05     5841.83    325.01 o 
   6   1  10     1032.28     1063.42     50.86 o 
   7   1  10     6061.89     6032.09    306.89 o 
   8   1  10        6.56        2.78      4.30 o 
   9   1  10     2651.01     2624.63    134.27 o 
  10   1  10       25.05       25.55      5.50 o 
  11   1  10      566.34      601.62     34.47 o 
  12   1  10      292.05      311.95     19.33 o 
  13   1  10       19.52       23.38      9.18 o 
  14   1  10        8.06        7.30      9.86 o 
  15   1  10      483.26      481.97     37.19 o 
  16   1  10        3.75       -4.85     14.65 o 
  17   1  10      694.04      689.95     77.12 o 
  18   1  10       21.33       33.56     28.21 o 
   0   2  10     7415.70     7475.99    538.20 o 
   1   2  10       55.77       60.20      5.83 o 
   2   2  10     1513.85     1326.66     62.46 o 
   3   2  10        2.33        0.62      2.71 o 
   4   2  10      927.53      780.82     37.51 o 
   5   2  10      410.08      396.21     20.86 o 
   6   2  10     4446.72     4415.60    223.96 o 
   7   2  10        0.55       -3.98      3.98 o 
   8   2  10     3073.84     3016.03    153.51 o 
   9   2  10      216.70      238.13     14.84 o 
  10   2  10      982.92      942.01     53.11 o 
  11   2  10        0.91       -6.52      6.61 o 
  12   2  10      182.59      184.29     15.91 o 
  13   2  10      158.11      117.45     13.56 o 
  14   2  10       36.68       22.38     10.45 o 
  15   2  10      104.07       95.41     23.88 o 
  16   2  10      485.15      517.48     41.57 o 
  17   2  10       12.14      -16.71     26.38 o 
   1   3  10     4123.60     3763.38    191.34 o 
   2   3  10        8.49       13.00      3.28 o 
   3   3  10     6898.56     6970.51    329.43 o 
   4   3  10      742.71      699.16     36.48 o 
   5   3  10     2255.34     2221.67    124.16 o 
   6   3  10      188.75      179.71     11.47 o 
   7   3  10     3504.74     3541.92    197.50 o 
   8   3  10     1077.85     1134.47     63.80 o 
   9   3  10     1458.58     1501.81     84.50 o 
  10   3  10      454.46      452.95     26.65 o 
  11   3  10      139.76      162.62     16.33 o 
  12   3  10      465.85      522.31     29.60 o 
  13   3  10      229.59      259.18     19.01 o 
  14   3  10       77.37       55.26     11.86 o 
  15   3  10      384.59      399.45     35.23 o 
  16   3  10        1.50       -3.10     18.39 o 
  17   3  10      201.25      201.58     39.64 o 
   0   4  10     2239.61     2189.47    156.42 o 
   1   4  10      224.46      233.30     22.49 o 
   2   4  10     1588.31     1546.35     96.82 o 
   3   4  10       28.85       25.39      4.44 o 
   4   4  10     1654.15     1557.97     79.50 o 
   5   4  10        2.32       -2.82      4.62 o 
   6   4  10      672.68      610.90     35.14 o 
   7   4  10      692.63      701.02     39.55 o 
   8   4  10     2103.09     2088.22    116.28 o 
   9   4  10        1.74        6.85      6.66 o 
  10   4  10      453.87      504.70     29.33 o 
  11   4  10        0.05       -3.79      7.78 o 
  12   4  10      372.38      432.33     26.56 o 
  13   4  10       19.32        4.76      9.55 o 
  14   4  10      233.69      269.71     25.23 o 
  15   4  10        2.31       19.38     18.34 o 
  16   4  10      157.13      160.18     35.76 o 
   1   5  10     1016.71      963.56     54.32 o 
   2   5  10      316.00      287.38     17.61 o 
   3   5  10      385.99      365.46     19.59 o 
   4   5  10      108.99      107.48      7.83 o 
   5   5  10      214.41      220.39     20.49 o 
   6   5  10       12.50       17.88      9.27 o 
   7   5  10     1316.13     1318.38     67.79 o 
   8   5  10        9.09        6.63      6.53 o 
   9   5  10     1210.08     1248.75     64.32 o 
  10   5  10        3.25        0.62      7.32 o 
  11   5  10      590.20      630.62     41.45 o 
  12   5  10       32.10       46.31      9.91 o 
  13   5  10       28.13       21.67     10.61 o 
  14   5  10        5.81       12.94     12.18 o 
  15   5  10       15.22       20.81     23.89 o 
  16   5  10        4.63       -8.57     26.67 o 
   0   6  10     1373.00     1309.67    117.15 o 
   1   6  10       23.66       29.52      6.97 o 
   2   6  10      950.57      917.07     52.17 o 
   3   6  10       90.01       96.17      8.78 o 
   4   6  10      139.80      143.61     11.03 o 
   5   6  10        0.10       -6.72      6.72 o 
   6   6  10      309.57      334.25     20.53 o 
   7   6  10        1.78        2.05      6.82 o 
   8   6  10      148.68      133.95     16.28 o 
   9   6  10        3.13        6.35      7.75 o 
  10   6  10      355.69      347.91     22.18 o 
  11   6  10       58.93       33.17      9.30 o 
  12   6  10      150.81      175.12     15.18 o 
  13   6  10        4.50       -5.64     13.79 o 
  14   6  10       30.51       48.44     27.77 o 
   1   7  10      153.10      186.41     15.24 o 
   2   7  10      279.26      278.61     38.71 o 
   3   7  10      453.72      470.05     28.06 o 
   4   7  10       48.65       38.34      9.26 o 
   5   7  10      434.98      456.02     27.32 o 
   6   7  10        0.39       14.42     14.34 o 
   7   7  10       49.15       49.06      9.55 o 
   8   7  10      103.84      115.28     11.52 o 
   9   7  10       75.68       99.99     15.47 o 
  10   7  10        7.27        4.17     12.09 o 
  11   7  10       37.20       31.50     14.05 o 
  12   7  10        1.14        5.84     15.68 o 
  13   7  10       75.37       86.78     21.12 o 
   0   8  10        0.84       -9.97     13.54 o 
   1   8  10        8.11        2.51      9.67 o 
   2   8  10      204.20      170.42     15.37 o 
   3   8  10        0.92       -1.08     10.25 o 
   4   8  10      108.27      113.08     11.77 o 
   5   8  10       23.34       13.06     10.61 o 
   6   8  10       16.60       12.37     10.46 o 
   7   8  10        4.28      -10.98     10.98 o 
   8   8  10       72.10       90.14     13.54 o 
   9   8  10       30.69       15.66     14.00 o 
  10   8  10       66.86       72.97     41.00 o 
  11   8  10        9.11      -10.48     19.24 o 
   1   9  10       70.86       66.59     15.09 o 
   2   9  10       50.82       47.08     14.36 o 
   3   9  10        1.14      -12.87     12.87 o 
   4   9  10       89.87       91.57     20.88 o 
   5   9  10        1.59      -13.93     13.93 o 
   6   9  10        0.29        1.63     14.42 o 
   7   9  10        5.05       12.48     14.39 o 
   8   9  10        1.08       -4.21     15.57 o 
   9   9  10       40.44       29.75     20.20 o 
   0  10  10       16.13       -7.33     26.67 o 
   1  10  10        3.44      -15.40     18.44 o 
   2  10  10       10.76       14.43     18.56 o 
   3  10  10       15.38        0.38     19.04 o 
   4  10  10       17.57       21.66     19.01 o 
   1   1  11      443.61      477.54     21.46 o 
   2   1  11      929.65     1065.60     47.20 o 
   3   1  11     1675.16     1846.16     86.90 o 
   4   1  11     1432.82     1460.81     68.99 o 
   5   1  11       95.46       83.37      5.32 o 
   6   1  11      377.71      417.11     21.79 o 
   7   1  11      373.91      383.66     20.51 o 
   8   1  11      144.79      140.66     11.32 o 
   9   1  11       23.82       18.87      5.65 o 
  10   1  11      527.58      533.49     30.59 o 
  11   1  11       61.93       62.86      8.04 o 
  12   1  11        0.05       -8.66      8.66 o 
  13   1  11       99.84       97.62     11.64 o 
  14   1  11       45.55       51.42     11.30 o 
  15   1  11        3.64       -8.27     11.14 o 
  16   1  11      196.99      206.84     26.84 o 
  17   1  11       69.40      108.98     23.30 o 
   0   2  11     1396.61     1313.54     82.62 o 
   1   2  11      731.83      791.12     37.71 o 
   2   2  11      123.96       93.13      6.92 o 
   3   2  11      128.63      156.74      8.28 o 
   4   2  11       70.62       84.97      5.97 o 
   5   2  11     1060.06     1270.97     65.39 o 
   6   2  11      626.97      627.83     32.53 o 
   7   2  11       16.30       10.56      5.64 o 
   8   2  11      243.55      237.57     14.68 o 
   9   2  11     1348.10     1445.48     90.73 o 
  10   2  11       55.82       47.51      9.78 o 
  11   2  11      105.84       90.09      9.15 o 
  12   2  11       10.71        8.34      8.91 o 
  13   2  11        0.26        1.36      9.59 o 
  14   2  11      298.83      322.99     34.59 o 
  15   2  11       29.85       17.48     12.12 o 
  16   2  11       48.17       40.77     34.22 o 
  17   2  11       50.48       12.09     26.38 o 
   1   3  11      107.44      104.01      6.71 o 
   2   3  11      545.55      618.65     29.40 o 
   3   3  11      117.56      119.32      7.38 o 
   4   3  11       94.68       72.23      6.92 o 
   5   3  11      172.29      181.37     11.61 o 
   6   3  11        1.58       -4.19      5.09 o 
   7   3  11      217.42      212.47     14.95 o 
   8   3  11      199.38      190.97     13.74 o 
   9   3  11        7.75       -0.09      6.37 o 
  10   3  11       25.14       17.21      7.26 o 
  11   3  11      945.97      953.28     54.02 o 
  12   3  11      192.94      155.77     12.50 o 
  13   3  11        3.80        2.39     10.19 o 
  14   3  11        1.90       19.11     11.54 o 
  15   3  11        0.54        1.53     14.16 o 
  16   3  11       13.57       43.31     27.48 o 
  17   3  11       16.51      -12.46     26.82 o 
   0   4  11      276.06      235.40     23.21 o 
   1   4  11        5.22        5.32      4.98 o 
   2   4  11       14.64       15.23      4.84 o 
   3   4  11      209.38      220.22     13.78 o 
   4   4  11     1664.51     1550.69     87.16 o 
   5   4  11        5.03       -5.41      5.41 o 
   6   4  11      513.50      494.42     28.49 o 
   7   4  11        6.06       11.16      6.15 o 
   8   4  11      205.59      211.44     14.13 o 
   9   4  11       24.92       15.59      7.39 o 
  10   4  11      341.06      390.30     26.12 o 
  11   4  11        0.18       -3.37      8.24 o 
  12   4  11      286.29      301.70     19.76 o 
  13   4  11        3.78       -7.70      9.53 o 
  14   4  11       76.43       68.27     11.53 o 
  15   4  11        0.39        0.98     18.04 o 
  16   4  11        5.38       47.04     29.24 o 
   1   5  11      358.41      328.76     19.73 o 
   2   5  11       60.83       69.21      6.98 o 
   3   5  11      732.01      708.46     40.63 o 
   4   5  11       41.96       46.60      6.00 o 
   5   5  11      790.80      847.51     43.65 o 
   6   5  11      205.50      201.56     22.81 o 
   7   5  11      218.13      225.87     13.64 o 
   8   5  11       12.49       23.86      7.53 o 
   9   5  11      663.29      738.94     42.04 o 
  10   5  11        0.17       -3.13      8.69 o 
  11   5  11      149.39      150.86     24.50 o 
  12   5  11       73.88       66.27     11.02 o 
  13   5  11       86.80      104.68     15.52 o 
  14   5  11       90.59       74.89     20.95 o 
  15   5  11       20.41       20.67     18.22 o 
   0   6  11     2193.69     2186.23    193.50 o 
   1   6  11       66.63       69.31     11.79 o 
   2   6  11      487.42      524.53     30.45 o 
   3   6  11      165.91      171.28     12.37 o 
   4   6  11      182.76      196.67     13.47 o 
   5   6  11      109.31       97.39      9.38 o 
   6   6  11      646.70      629.70     36.03 o 
   7   6  11       20.44       21.01      8.07 o 
   8   6  11      361.47      350.33     22.61 o 
   9   6  11       18.13       11.84      8.02 o 
  10   6  11      609.25      589.82     34.12 o 
  11   6  11        0.65        7.93     10.08 o 
  12   6  11      219.19      228.54     19.74 o 
  13   6  11        0.43      -14.92     14.92 o 
  14   6  11        3.20        1.47     24.99 o 
   1   7  11      322.93      310.89     22.06 o 
   2   7  11        1.05       -3.29      9.11 o 
   3   7  11      325.47      318.33     20.07 o 
   4   7  11       14.75       17.38      7.94 o 
   5   7  11      931.51      952.74     54.36 o 
   6   7  11        0.30       -0.91      8.60 o 
   7   7  11      717.62      741.54     45.76 o 
   8   7  11        4.06       11.15      9.36 o 
   9   7  11      298.81      312.60     23.29 o 
  10   7  11        3.78        1.58     13.68 o 
  11   7  11      114.22      126.62     32.78 o 
  12   7  11        1.87        1.59     15.07 o 
  13   7  11       16.56       26.60     30.41 o 
   0   8  11       13.87      -10.92     14.34 o 
   1   8  11       28.02       18.81     10.56 o 
   2   8  11      336.43      360.03     25.83 o 
   3   8  11        2.61       10.74     10.62 o 
   4   8  11      551.69      526.68     35.54 o 
   5   8  11       29.07       32.15      9.88 o 
   6   8  11      485.17      453.81     31.05 o 
   7   8  11       26.96        8.58     11.42 o 
   8   8  11      176.28      173.32     21.08 o 
   9   8  11        1.45      -10.17     13.85 o 
  10   8  11       30.86       18.65     15.47 o 
  11   8  11        1.56      -13.33     19.47 o 
   1   9  11        5.35        7.20     12.05 o 
   2   9  11       28.94       26.81     13.91 o 
   3   9  11       49.14       42.86     17.96 o 
   4   9  11        2.08      -13.51     13.51 o 
   5   9  11       80.14       99.23     19.94 o 
   6   9  11        0.00      -11.00     18.03 o 
   7   9  11      160.17      191.67     35.06 o 
   8   9  11        2.95        2.88     15.89 o 
   0  10  11      180.57      113.87     31.80 o 
   1  10  11        0.01        9.43     19.09 o 
   2  10  11       72.57       84.42     21.63 o 
   3  10  11       57.64       18.03     24.07 o 
   0   0  12      537.43      426.52     41.14 o 
   1   0  12     3203.26     3794.92    236.69 o 
   2   0  12     4001.28     3900.33    243.31 o 
   3   0  12       27.07       27.64      4.87 o 
   4   0  12     2195.93     2154.48    134.95 o 
   5   0  12       55.32       41.05      5.51 o 
   6   0  12      400.66      335.16     21.98 o 
   7   0  12      116.12       99.50      8.68 o 
   8   0  12      213.21      196.03     16.43 o 
   9   0  12     1036.01     1062.79     95.49 o 
  10   0  12      394.46      484.89     45.18 o 
  11   0  12     1773.65     1855.34    163.96 o 
  12   0  12      142.54      112.70     19.49 o 
  13   0  12       56.60       48.48     14.71 o 
  14   0  12       79.74       97.60     27.63 o 
  15   0  12      103.64       73.20     25.65 o 
  17   0  12       18.53       -8.13     27.04 o 
   1   1  12     1332.87     1225.34     54.10 o 
   2   1  12       80.23       75.73      4.71 o 
   3   1  12     8648.92     8670.68    381.97 o 
   4   1  12       23.75       46.11      5.96 o 
   5   1  12     7054.05     7000.62    329.76 o 
   6   1  12      234.69      276.42     16.58 o 
   7   1  12     4009.69     3862.58    196.90 o 
   8   1  12        4.45       -0.84      4.74 o 
   9   1  12     2018.15     1992.74    101.69 o 
  10   1  12      217.35      207.25     13.73 o 
  11   1  12       12.24        7.34      7.98 o 
  12   1  12        3.68       -3.15      8.94 o 
  13   1  12      668.13      670.51     42.86 o 
  14   1  12      291.55      250.41     31.69 o 
  15   1  12      130.94      136.54     15.04 o 
  16   1  12       12.26       11.05     18.77 o 
  17   1  12      168.44      113.36     32.46 o 
   0   2  12      152.58       79.72      9.94 o 
   1   2  12       85.26       86.03      7.59 o 
   2   2  12     2813.44     2665.55    136.04 o 
   3   2  12        4.12        1.50      3.30 o 
   4   2  12     3578.81     3524.70    179.16 o 
   5   2  12       50.61       56.43      5.14 o 
   6   2  12     5675.28     5632.97    351.43 o 
   7   2  12       12.28        8.81      5.55 o 
   8   2  12      789.52      769.58     43.27 o 
   9   2  12      153.06      139.31     30.06 o 
  10   2  12      359.88      361.29     23.39 o 
  11   2  12        1.66       -6.93      8.66 o 
  12   2  12     1108.31     1053.71     66.23 o 
  13   2  12      117.40      108.40     12.72 o 
  14   2  12      944.86      974.82     61.98 o 
  15   2  12       11.84        2.25     14.08 o 
  16   2  12      413.51      533.85    105.63 o 
  17   2  12        0.26      -15.46     27.41 o 
   1   3  12       10.32       38.57      6.19 o 
   2   3  12        0.64        3.19      4.02 o 
   3   3  12      941.65      917.89     51.22 o 
   4   3  12        0.64       -2.11      4.81 o 
   5   3  12     2808.59     2866.59    160.30 o 
   6   3  12      204.83      210.84     13.60 o 
   7   3  12     1900.80     1970.25    110.51 o 
   8   3  12       54.79       37.57      6.72 o 
   9   3  12      350.84      334.80     22.23 o 
  10   3  12      728.57      738.32     41.79 o 
  11   3  12     1065.21     1081.20     61.63 o 
  12   3  12       45.38       47.90     10.43 o 
  13   3  12      650.85      686.28     45.16 o 
  14   3  12       12.62       16.22     13.99 o 
  15   3  12      827.93      810.04     61.62 o 
  16   3  12       62.46       30.48     27.11 o 
   0   4  12     1573.50     1546.74    137.51 o 
   1   4  12      224.90      257.13     18.74 o 
   2   4  12     3757.14     3757.57    209.33 o 
   3   4  12       93.45       97.31      9.45 o 
   4   4  12     3286.19     3150.51    175.77 o 
   5   4  12      791.20      775.96     44.17 o 
   6   4  12     1053.42     1003.31     56.77 o 
   7   4  12      413.85      453.98     29.66 o 
   8   4  12     1938.00     1953.06    109.49 o 
   9   4  12       13.74        1.24      7.27 o 
  10   4  12     1649.14     1633.70     92.21 o 
  11   4  12       18.03       24.97      8.66 o 
  12   4  12      573.94      606.06     46.93 o 
  13   4  12        4.87        5.66      9.82 o 
  14   4  12      715.73      912.75     68.17 o 
  15   4  12       49.96       26.38     26.60 o 
  16   4  12      305.16      343.74     53.56 o 
   1   5  12     2148.79     2254.90    141.16 o 
   2   5  12       43.24       42.10      7.35 o 
   3   5  12      630.76      576.65     36.90 o 
   4   5  12       72.38       45.96      7.96 o 
   5   5  12     1356.77     1404.88     79.13 o 
   6   5  12        2.22        2.63      6.82 o 
   7   5  12      876.75      911.30     57.82 o 
   8   5  12       14.60        4.69      7.43 o 
   9   5  12      338.95      353.09     21.84 o 
  10   5  12        0.28       -5.04      8.53 o 
  11   5  12      784.78      814.24     46.33 o 
  12   5  12       13.00        3.95     10.19 o 
  13   5  12       63.99       68.55     13.61 o 
  14   5  12        0.55       -3.71     14.63 o 
  15   5  12       14.50       36.05     29.38 o 
   0   6  12     2135.94     2239.72    198.86 o 
   1   6  12        2.04       -2.31      7.99 o 
   2   6  12      250.96      231.48     15.29 o 
   3   6  12      230.48      245.22     15.90 o 
   4   6  12     1272.73     1318.15     74.51 o 
   5   6  12        0.06       -7.57      7.57 o 
   6   6  12      356.49      387.31     23.61 o 
   7   6  12       61.52       59.56      9.35 o 
   8   6  12       74.35       77.10     14.49 o 
   9   6  12        9.92       -2.32      9.16 o 
  10   6  12      119.23      101.81     11.75 o 
  11   6  12        1.64        9.81     10.61 o 
  12   6  12      408.77      361.31     34.41 o 
  13   6  12        1.94       -8.09     18.24 o 
  14   6  12       55.07       66.87     25.87 o 
   1   7  12       36.83       19.06      9.39 o 
   2   7  12       18.69        9.27      9.60 o 
   3   7  12      297.77      289.68     21.05 o 
   4   7  12       11.51        9.00      8.20 o 
   5   7  12      133.06      173.16     18.69 o 
   6   7  12       15.52       13.29      9.08 o 
   7   7  12       18.71       -2.35      9.24 o 
   8   7  12        3.55       -2.56      9.61 o 
   9   7  12       31.41       37.06     10.64 o 
  10   7  12        0.18       -3.70     13.47 o 
  11   7  12       29.57       43.46     18.67 o 
  12   7  12       43.73       50.47     20.20 o 
   0   8  12       81.22       54.69     16.84 o 
   1   8  12       71.34       59.14     11.48 o 
   2   8  12        1.94       -2.72     10.33 o 
   3   8  12        0.33       -2.81     10.76 o 
   4   8  12       35.14       36.14     11.52 o 
   5   8  12       88.36       40.59     13.10 o 
   6   8  12        8.55        1.55     11.34 o 
   7   8  12       32.52       24.56     13.56 o 
   8   8  12        1.41      -10.14     13.70 o 
   9   8  12        3.15      -14.56     14.56 o 
  10   8  12        2.30       -4.91     15.37 o 
   1   9  12      172.27      144.09     16.45 o 
   2   9  12       49.27       35.16     18.56 o 
   3   9  12       14.21       -2.75     14.22 o 
   4   9  12        1.32       -3.63     17.02 o 
   5   9  12        9.74       25.53     17.65 o 
   6   9  12       10.17      -17.83     17.83 o 
   7   9  12        9.50        4.03     22.46 o 
   0  10  12        0.73       46.16     29.75 o 
   1   1  13     2588.95     3049.65    134.52 o 
   2   1  13      107.77      102.48      6.37 o 
   3   1  13       70.20       76.07      6.48 o 
   4   1  13      133.29      146.36      8.04 o 
   5   1  13      151.79      157.64      9.41 o 
   6   1  13      251.39      254.04     14.11 o 
   7   1  13       48.97       52.28      7.82 o 
   8   1  13      354.50      358.23     19.49 o 
   9   1  13      313.49      297.93     18.38 o 
  10   1  13      279.44      285.76     20.26 o 
  11   1  13       34.09       29.18      8.99 o 
  12   1  13       64.78       57.07     10.48 o 
  13   1  13      265.44      235.16     33.38 o 
  14   1  13        5.34        0.57     11.32 o 
  15   1  13       24.08       16.88     13.84 o 
  16   1  13        8.06       10.33     25.43 o 
  17   1  13       29.32       59.35     29.60 o 
   0   2  13     1739.15     1758.47    109.89 o 
   1   2  13     1145.32     1252.26     55.44 o 
   2   2  13      207.03      219.01     11.20 o 
   3   2  13        1.38        2.06      4.31 o 
   4   2  13        0.72        7.37      4.65 o 
   5   2  13      691.39      739.47     38.14 o 
   6   2  13      249.26      240.52     14.97 o 
   7   2  13     1243.17     1325.61     74.79 o 
   8   2  13      131.04      146.14     10.83 o 
   9   2  13       87.29       68.89      8.30 o 
  10   2  13       47.23       49.66      7.97 o 
  11   2  13        0.43        3.54      9.03 o 
  12   2  13       77.07       40.30     10.45 o 
  13   2  13       30.63       28.07     11.22 o 
  14   2  13       14.39       -4.57     11.51 o 
  15   2  13        2.04        0.03     18.01 o 
  16   2  13       36.88       48.44     26.75 o 
  17   2  13        0.01        8.13     28.80 o 
   1   3  13     1694.56     1709.31     80.82 o 
   2   3  13      257.63      279.86     16.80 o 
   3   3  13      533.05      546.40     31.20 o 
   4   3  13       20.35       26.05      5.70 o 
   5   3  13     1317.48     1314.35     82.70 o 
   6   3  13      664.20      663.82     42.23 o 
   7   3  13      109.24       87.64      8.44 o 
   8   3  13       93.42       83.78     10.03 o 
   9   3  13        2.85        5.67      7.25 o 
  10   3  13       20.70        9.81      7.81 o 
  11   3  13      260.54      231.95     22.59 o 
  12   3  13        0.25        3.46     10.36 o 
  13   3  13       89.20       62.54     12.38 o 
  14   3  13       15.44       17.14     13.29 o 
  15   3  13        1.13       -6.01     26.16 o 
  16   3  13        1.63        5.06     28.58 o 
   0   4  13      322.85      350.24     33.11 o 
   1   4  13       72.05       73.36     13.72 o 
   2   4  13      127.37      110.61      9.06 o 
   3   4  13        8.77        5.38      5.56 o 
   4   4  13       94.65       91.23      8.41 o 
   5   4  13       98.63      126.39      9.99 o 
   6   4  13      283.63      319.98     22.40 o 
   7   4  13      248.21      214.48     26.27 o 
   8   4  13      201.82      211.22     14.52 o 
   9   4  13       55.50       45.50      8.38 o 
  10   4  13      125.53      123.60     11.47 o 
  11   4  13        7.41        7.49      8.87 o 
  12   4  13      250.80      265.85     23.76 o 
  13   4  13        0.02        1.03     12.09 o 
  14   4  13      149.40      203.33     26.91 o 
  15   4  13       39.81       41.47     27.63 o 
   1   5  13      318.96      265.85     19.34 o 
   2   5  13       20.75       36.87     12.94 o 
   3   5  13      794.67      769.28     49.20 o 
   4   5  13      631.60      583.04     37.80 o 
   5   5  13      113.76      162.86     32.88 o 
   6   5  13      182.37      161.32     11.98 o 
   7   5  13      336.14      348.54     21.65 o 
   8   5  13       26.95       18.97      8.20 o 
   9   5  13      913.62      872.48     56.06 o 
  10   5  13       20.11        2.16      9.09 o 
  11   5  13      264.29      275.19     18.75 o 
  12   5  13       36.86       35.42     10.97 o 
  13   5  13      157.44      177.09     26.26 o 
  14   5  13        7.76      -17.91     17.91 o 
   0   6  13     1529.52     1721.87    153.16 o 
   1   6  13       89.47       72.99      9.94 o 
   2   6  13      826.85      836.09     52.78 o 
   3   6  13     1004.03      958.07     60.88 o 
   4   6  13      470.30      473.41     33.81 o 
   5   6  13       10.28       16.34      9.24 o 
   6   6  13      495.68      444.84     29.92 o 
   7   6  13        0.40       -5.80      9.55 o 
   8   6  13      433.70      406.85     27.90 o 
   9   6  13        3.99        5.75     10.51 o 
  10   6  13      293.57      336.10     21.90 o 
  11   6  13       28.51       26.64     12.57 o 
  12   6  13      530.21      645.13     44.69 o 
  13   6  13        0.00       -1.12     19.58 o 
   1   7  13        6.55        2.91      9.38 o 
   2   7  13      104.35       74.10     12.23 o 
   3   7  13      106.37      112.36     12.79 o 
   4   7  13       18.27       16.16     10.01 o 
   5   7  13      188.45      216.88     20.87 o 
   6   7  13        2.43        1.52      9.24 o 
   7   7  13      148.88      168.33     15.97 o 
   8   7  13       51.10       25.76     12.17 o 
   9   7  13       49.35       38.67     14.02 o 
  10   7  13       15.15        5.58     13.84 o 
  11   7  13      191.74      221.44     28.13 o 
  12   7  13        0.56        0.59     19.22 o 
   0   8  13      139.28      170.19     23.36 o 
   1   8  13        0.09       -0.87     11.14 o 
   2   8  13      497.23      477.08     32.88 o 
   3   8  13       11.10      -11.43     11.43 o 
   4   8  13      317.05      367.23     26.42 o 
   5   8  13        1.67       -6.45     11.50 o 
   6   8  13      251.41      282.93     39.50 o 
   7   8  13       14.53       -1.52     13.92 o 
   8   8  13       43.53       33.54     15.06 o 
   9   8  13       22.77       19.77     31.69 o 
  10   8  13      114.13      109.81     22.95 o 
   1   9  13      144.23      115.89     22.67 o 
   2   9  13       36.47       21.96     13.51 o 
   3   9  13      123.24      141.52     22.46 o 
   4   9  13        1.70      -10.66     16.91 o 
   5   9  13      253.34      239.36     47.52 o 
   6   9  13        0.25      -18.37     18.37 o 
   0   0  14     4850.91     4830.75    425.05 o 
   1   0  14        0.06        3.24      4.71 o 
   2   0  14     7215.94     7140.40    444.45 o 
   3   0  14     3265.46     3482.44    217.21 o 
   4   0  14     3868.85     3811.07    237.74 o 
   5   0  14       26.88       41.11      6.33 o 
   6   0  14     1540.88     1518.23    110.32 o 
   7   0  14      838.49      887.59     65.18 o 
   8   0  14     2712.07     2864.27    207.36 o 
   9   0  14        0.37       -5.59      8.79 o 
  10   0  14     1346.15     1383.64    100.90 o 
  11   0  14      801.89      769.30     57.48 o 
  12   0  14     1002.79     1011.89     75.04 o 
  13   0  14      138.28      103.12     18.86 o 
  14   0  14      210.14      235.38     39.02 o 
  15   0  14        0.31        5.50     25.21 o 
  16   0  14      330.68      397.30     59.21 o 
  17   0  14        3.50       18.39     30.26 o 
   1   1  14     3927.92     3847.07    169.51 o 
   2   1  14       94.54      115.10      6.51 o 
   3   1  14     4285.37     4291.40    189.55 o 
   4   1  14      103.50      115.54     11.99 o 
   5   1  14     3605.55     3578.44    169.29 o 
   6   1  14        5.55       14.14      5.62 o 
   7   1  14     1875.29     1811.65     93.18 o 
   8   1  14      439.87      448.55     26.33 o 
   9   1  14      137.64      101.91     11.92 o 
  10   1  14        3.98        9.86      8.42 o 
  11   1  14     1204.09     1282.18     79.81 o 
  12   1  14        5.68        5.44      9.64 o 
  13   1  14      405.33      427.07     40.06 o 
  14   1  14        0.02       -2.11     11.74 o 
  15   1  14      246.22      271.93     44.63 o 
  16   1  14       13.08       -6.45     26.75 o 
   0   2  14     2906.59     2804.06    173.86 o 
   1   2  14       27.01       20.17      4.23 o 
   2   2  14     1233.46     1233.76     54.87 o 
   3   2  14      216.12      223.92     12.45 o 
   4   2  14     3243.14     3310.06    169.20 o 
   5   2  14      279.36      307.44     20.49 o 
   6   2  14     2330.46     2315.41    129.56 o 
   7   2  14       32.59       29.25      7.32 o 
   8   2  14       51.92       57.36      7.63 o 
   9   2  14       60.12       68.92     14.30 o 
  10   2  14      177.63      175.80     14.85 o 
  11   2  14        6.32        2.08      9.82 o 
  12   2  14      991.16      999.66     63.70 o 
  13   2  14       14.18       18.81     11.44 o 
  14   2  14      566.06      619.09     58.74 o 
  15   2  14        9.32       12.53     18.65 o 
  16   2  14      189.44      232.80     42.28 o 
   1   3  14     2057.78     1869.22    105.34 o 
   2   3  14      141.66      139.74     13.75 o 
   3   3  14     1060.89      989.84     55.80 o 
   4   3  14       52.50       58.05     12.60 o 
   5   3  14     2216.00     2137.78    119.94 o 
   6   3  14        0.85        4.34      6.28 o 
   7   3  14      349.53      360.95     21.75 o 
   8   3  14       26.71       44.73      7.74 o 
   9   3  14     1614.67     1816.78    102.41 o 
  10   3  14       32.59       22.59      8.55 o 
  11   3  14      709.88      754.86     49.03 o 
  12   3  14       12.60       16.52     11.44 o 
  13   3  14      523.32      581.53     49.30 o 
  14   3  14        4.51       26.32     23.98 o 
  15   3  14      200.37      245.91     43.67 o 
  16   3  14        0.25       -7.25     28.21 o 
   0   4  14     3037.77     2994.38    264.90 o 
   1   4  14        6.00        7.46      6.63 o 
   2   4  14     1275.30     1281.17     80.66 o 
   3   4  14       12.78        6.18      6.02 o 
   4   4  14      240.04      252.11     17.55 o 
   5   4  14       13.25        1.60      6.46 o 
   6   4  14      152.49      128.97     12.01 o 
   7   4  14     1278.18     1282.60     72.70 o 
   8   4  14      614.47      588.85     38.63 o 
   9   4  14       27.79       31.03      8.77 o 
  10   4  14     1685.85     1702.28     95.24 o 
  11   4  14        1.08        0.52      9.60 o 
  12   4  14      321.27      313.79     34.66 o 
  13   4  14       23.50        9.08     12.66 o 
  14   4  14      261.11      241.30     42.06 o 
  15   4  14       38.98       33.27     29.68 o 
   1   5  14      143.41      129.05     14.43 o 
   2   5  14      428.26      438.50     39.71 o 
   3   5  14        3.02       -1.58      7.80 o 
   4   5  14       76.60       65.15      9.40 o 
   5   5  14        3.52        8.78      8.50 o 
   6   5  14      100.42      102.72     14.87 o 
   7   5  14       34.37       32.92      9.43 o 
   8   5  14       34.35       16.28      8.61 o 
   9   5  14      477.07      550.11     32.36 o 
  10   5  14        0.02       -2.23      9.32 o 
  11   5  14      486.43      496.98     29.97 o 
  12   5  14      116.16      101.35     13.83 o 
  13   5  14      575.83      597.30     57.49 o 
  14   5  14        4.91       14.95     27.99 o 
   0   6  14      474.35      441.56     47.96 o 
   1   6  14       65.32       66.01     10.09 o 
   2   6  14      803.58      835.94     53.53 o 
   3   6  14        5.05       -8.77      8.77 o 
   4   6  14      293.18      263.86     19.64 o 
   5   6  14       16.09       -0.01      9.23 o 
   6   6  14      125.19      146.51     13.92 o 
   7   6  14        0.02        1.53     13.49 o 
   8   6  14      352.92      317.27     29.10 o 
   9   6  14        0.00        0.04     10.73 o 
  10   6  14       67.87       40.49     14.37 o 
  11   6  14        1.70        5.11     14.86 o 
  12   6  14      263.24      230.55     28.65 o 
  13   6  14        4.66       -3.61     19.57 o 
   1   7  14     1004.57     1093.64     69.22 o 
   2   7  14        3.41      -10.05     10.05 o 
   3   7  14      879.07      968.41     62.20 o 
   4   7  14        9.70       10.28     10.35 o 
   5   7  14        0.91        0.60     10.61 o 
   6   7  14       37.39       24.58     19.61 o 
   7   7  14      303.46      308.56     48.22 o 
   8   7  14        3.74        7.73     13.31 o 
   9   7  14      144.72      140.66     22.22 o 
  10   7  14        1.43      -15.41     15.41 o 
  11   7  14       42.93       28.63     19.38 o 
   0   8  14      242.21      291.36     31.94 o 
   1   8  14       30.81       45.93     12.07 o 
   2   8  14      267.93      295.33     43.76 o 
   3   8  14        8.70       -2.37     11.95 o 
   4   8  14       12.06        6.54     11.79 o 
   5   8  14       40.24       17.42     13.81 o 
   6   8  14       15.73        8.28     14.46 o 
   7   8  14        1.11       -3.90     14.95 o 
   8   8  14      137.46      109.22     21.99 o 
   9   8  14        3.13       21.83     24.62 o 
   1   9  14      101.64      104.14     21.39 o 
   2   9  14       87.07       86.36     16.99 o 
   3   9  14       27.49      -10.67     17.87 o 
   4   9  14       14.28       -9.31     18.96 o 
   5   9  14       24.20       36.18     20.81 o 
   1   1  15      646.15      713.71     32.04 o 
   2   1  15       15.57       19.11      4.00 o 
   3   1  15       35.98       37.24      4.33 o 
   4   1  15       63.74       74.31      7.03 o 
   5   1  15      129.58      122.07      7.87 o 
   6   1  15     1179.95     1207.16     57.54 o 
   7   1  15      108.29      107.67     14.54 o 
   8   1  15      225.35      234.49     17.22 o 
   9   1  15     1009.87     1018.81     64.32 o 
  10   1  15        0.16        3.65      8.83 o 
  11   1  15        5.81        6.12      9.69 o 
  12   1  15       15.69       17.21     13.39 o 
  13   1  15       58.28       51.55     12.72 o 
  14   1  15       63.88       71.22     25.57 o 
  15   1  15        4.54       22.94     26.60 o 
  16   1  15       67.69       57.23     29.46 o 
   0   2  15     3227.65     3256.07    203.00 o 
   1   2  15       40.96       38.62      6.88 o 
   2   2  15     1006.31      973.96     46.17 o 
   3   2  15       65.69       67.88      6.92 o 
   4   2  15        1.38        8.05      5.84 o 
   5   2  15      310.85      312.52     19.07 o 
   6   2  15      993.50     1017.20     57.50 o 
   7   2  15      375.03      350.12     21.21 o 
   8   2  15      290.37      267.86     17.33 o 
   9   2  15      844.50      837.19     53.32 o 
  10   2  15      812.28      789.80     50.67 o 
  11   2  15       84.19       71.16     11.61 o 
  12   2  15      137.82      106.03     13.49 o 
  13   2  15       97.94      111.76     22.60 o 
  14   2  15       34.66       31.43     18.88 o 
  15   2  15        5.19      -10.24     19.43 o 
  16   2  15       14.07       37.88     30.26 o 
   1   3  15     2447.93     2443.35    124.87 o 
   2   3  15       80.92       91.71     15.77 o 
   3   3  15      324.98      312.50     18.73 o 
   4   3  15      276.74      295.69     20.57 o 
   5   3  15      115.49      119.62      9.98 o 
   6   3  15      144.22      120.27     10.19 o 
   7   3  15       95.39      118.20     15.31 o 
   8   3  15      792.15      933.58     52.91 o 
   9   3  15      426.67      412.30     28.47 o 
  10   3  15      216.81      182.14     13.54 o 
  11   3  15        0.46        2.98     10.91 o 
  12   3  15        7.97        9.90     11.80 o 
  13   3  15       37.42       38.01     16.98 o 
  14   3  15       67.69       87.78     27.92 o 
  15   3  15       14.28        0.95     27.77 o 
   0   4  15     3252.61     3402.42    300.42 o 
   1   4  15       26.33       17.31      7.38 o 
   2   4  15     2829.25     2993.16    187.04 o 
   3   4  15      361.33      346.09     28.34 o 
   4   4  15        2.82        0.51      6.70 o 
   5   4  15       49.00       50.10      7.68 o 
   6   4  15        1.07       -7.14      7.14 o 
   7   4  15       16.89        3.36      7.55 o 
   8   4  15      487.35      483.02     28.91 o 
   9   4  15        2.02       -4.21      8.64 o 
  10   4  15      206.49      235.07     16.53 o 
  11   4  15       13.65       16.52     10.39 o 
  12   4  15       23.99       35.80     13.08 o 
  13   4  15       18.73       37.34     26.01 o 
  14   4  15        1.69       13.92     26.01 o 
  15   4  15       30.39       81.70     32.46 o 
   1   5  15      430.63      433.93     31.03 o 
   2   5  15      144.93      121.13     13.09 o 
   3   5  15        4.84       -0.74      8.22 o 
   4   5  15       28.09       22.14     10.07 o 
   5   5  15      255.83      195.41     15.87 o 
   6   5  15        0.00       -8.93      8.93 o 
   7   5  15      348.62      380.19     29.02 o 
   8   5  15       38.19       15.00      8.90 o 
   9   5  15      387.21      430.62     38.97 o 
  10   5  15       43.86       28.81     10.27 o 
  11   5  15      348.30      422.47     26.65 o 
  12   5  15       39.68       27.98     13.09 o 
  13   5  15        2.95       27.11     27.26 o 
  14   5  15       46.17       52.83     30.56 o 
   0   6  15       38.91       39.67     13.92 o 
   1   6  15       36.98       19.16     15.86 o 
   2   6  15        3.62        0.59      9.34 o 
   3   6  15      221.43      231.43     18.12 o 
   4   6  15       49.42       28.76     10.41 o 
   5   6  15      298.66      251.35     36.51 o 
   6   6  15       15.62       13.72     12.43 o 
   7   6  15        1.34       -3.23     10.51 o 
   8   6  15      311.61      260.64     20.72 o 
   9   6  15       60.31       43.70     12.62 o 
  10   6  15      118.51      118.96     16.69 o 
  11   6  15        0.14       -7.52     17.39 o 
  12   6  15       94.12       90.20     22.39 o 
   1   7  15      457.52      496.80     33.53 o 
   2   7  15       21.78       12.25     10.84 o 
   3   7  15       14.00        9.52     10.85 o 
   4   7  15       41.19       71.88     15.23 o 
   5   7  15       40.29       36.21     11.55 o 
   6   7  15        8.49       10.29     11.50 o 
   7   7  15      132.76      138.56     18.07 o 
   8   7  15        5.07       -2.17     14.55 o 
   9   7  15       93.60       70.01     16.10 o 
  10   7  15        0.77       -7.12     19.75 o 
  11   7  15      168.29      170.58     25.93 o 
   0   8  15      619.41      548.65     53.21 o 
   1   8  15       76.13       48.94     12.88 o 
   2   8  15      118.07      146.01     16.33 o 
   3   8  15        4.55       -1.72     12.46 o 
   4   8  15       43.85       55.73     14.97 o 
   5   8  15        4.35        6.60     14.84 o 
   6   8  15        8.90        6.00     14.85 o 
   7   8  15        0.47      -17.80     17.80 o 
   8   8  15       68.06       61.50     23.01 o 
   1   9  15      336.31      280.24     53.67 o 
   2   9  15        2.26      -18.44     18.44 o 
   3   9  15      219.27      227.52     36.75 o 
   4   9  15       30.23       37.01     20.30 o 
   0   0  16      913.31      970.09     86.81 o 
   1   0  16       39.11       57.22      8.62 o 
   2   0  16     2171.46     2146.42    134.25 o 
   3   0  16        8.61        0.44      5.96 o 
   4   0  16    11121.51    11472.85    714.57 o 
   5   0  16       35.76       30.60      8.44 o 
   6   0  16     2124.52     2053.51    148.58 o 
   7   0  16      659.25      624.99     46.87 o 
   8   0  16     3423.50     3589.30    257.74 o 
   9   0  16      104.89       89.70     15.41 o 
  10   0  16      612.53      558.88     42.78 o 
  11   0  16      620.81      564.51     53.19 o 
  12   0  16      707.94      773.49     71.30 o 
  13   0  16        0.06        8.87     16.60 o 
  14   0  16      915.48      806.26    106.54 o 
  15   0  16       16.70       -1.61     26.01 o 
  16   0  16      170.82      152.49     37.00 o 
   1   1  16     1408.23     1376.19     65.37 o 
   2   1  16       26.94       27.13      4.97 o 
   3   1  16     3547.75     3600.55    170.07 o 
   4   1  16       56.72       57.33      5.77 o 
   5   1  16     2213.01     2312.90    118.12 o 
   6   1  16      107.17      103.93     13.32 o 
   7   1  16     1491.07     1516.86     85.18 o 
   8   1  16        2.29       -5.40      7.26 o 
   9   1  16      226.40      227.24     15.74 o 
  10   1  16        0.54        0.19      8.33 o 
  11   1  16      762.08      765.39     49.68 o 
  12   1  16       18.07        5.63     10.92 o 
  13   1  16      471.34      540.03     36.51 o 
  14   1  16        0.63       -7.93     17.53 o 
  15   1  16      501.48      574.39     56.40 o 
  16   1  16       28.42       25.97     21.55 o 
   0   2  16     3361.76     3351.08    209.06 o 
   1   2  16      213.97      191.75      9.67 o 
   2   2  16     3405.99     3449.80    162.09 o 
   3   2  16      424.51      405.73     21.79 o 
   4   2  16     3592.61     3719.50    189.62 o 
   5   2  16        1.02        6.24      6.27 o 
   6   2  16     1791.48     1748.34     98.30 o 
   7   2  16      922.12      912.56     51.85 o 
   8   2  16     1338.65     1318.56     82.60 o 
   9   2  16      148.32      113.60     12.18 o 
  10   2  16      498.14      538.41     39.96 o 
  11   2  16      124.21      115.17     13.63 o 
  12   2  16      433.20      478.85     41.97 o 
  13   2  16        1.67        9.92     12.53 o 
  14   2  16      236.47      210.80     27.43 o 
  15   2  16        0.11       -6.52     28.14 o 
   1   3  16      436.64      426.41     23.03 o 
   2   3  16      485.95      506.17     26.93 o 
   3   3  16     1215.05     1276.73     72.05 o 
   4   3  16      138.15      128.18     12.53 o 
   5   3  16      506.66      532.10     31.56 o 
   6   3  16       20.91       18.96      8.78 o 
   7   3  16      463.39      465.06     27.70 o 
   8   3  16      144.39      145.38     19.18 o 
   9   3  16      821.64      891.43     50.12 o 
  10   3  16       30.76       39.77     24.63 o 
  11   3  16      143.17      162.25     16.26 o 
  12   3  16       15.37       12.13     12.34 o 
  13   3  16      359.76      317.90     35.69 o 
  14   3  16        7.20       12.46     27.84 o 
  15   3  16       45.44       64.04     31.51 o 
   0   4  16       94.98      129.40     16.74 o 
   1   4  16      243.94      247.36     17.85 o 
   2   4  16      112.27      157.45     21.56 o 
   3   4  16       62.37       55.55      9.64 o 
   4   4  16       18.39       17.52      8.80 o 
   5   4  16      627.62      663.65     53.18 o 
   6   4  16      246.89      259.84     17.22 o 
   7   4  16      294.14      312.25     19.90 o 
   8   4  16       11.52       33.37      9.15 o 
   9   4  16        9.02       10.81      8.99 o 
  10   4  16      163.73      192.56     15.31 o 
  11   4  16        2.55      -11.86     11.86 o 
  12   4  16      113.57      129.75     16.21 o 
  13   4  16        0.06        5.42     26.67 o 
  14   4  16      112.01       92.62     32.24 o 
   1   5  16     1719.91     1898.99    118.61 o 
   2   5  16      120.63       91.79     22.30 o 
   3   5  16      680.41      674.19     43.97 o 
   4   5  16      249.37      188.97     21.07 o 
   5   5  16      388.68      348.46     37.42 o 
   6   5  16        4.47        2.24      9.42 o 
   7   5  16      234.81      245.30     19.04 o 
   8   5  16        0.06       -3.69     10.22 o 
   9   5  16      395.04      402.43     25.57 o 
  10   5  16       42.40       50.49     11.43 o 
  11   5  16      144.98      153.90     16.44 o 
  12   5  16       10.11        7.97     15.26 o 
  13   5  16      149.13      120.98     33.19 o 
   0   6  16      356.63      376.57     37.65 o 
   1   6  16        1.74       -4.00      9.53 o 
   2   6  16       69.61       72.53     14.69 o 
   3   6  16      562.13      595.35     39.53 o 
   4   6  16       23.84       18.10     10.14 o 
   5   6  16        2.87       -2.91     10.47 o 
   6   6  16      141.80      162.03     15.35 o 
   7   6  16      206.91      163.84     15.81 o 
   8   6  16      129.54      110.70     15.02 o 
   9   6  16        1.97       -1.55     13.75 o 
  10   6  16      222.05      274.57     31.34 o 
  11   6  16       14.52       -0.71     18.48 o 
  12   6  16       35.16       56.13     26.64 o 
   1   7  16      616.46      618.95     40.95 o 
   2   7  16        0.00       -3.93     11.17 o 
   3   7  16       17.09       11.54     11.52 o 
   4   7  16       12.11       -2.24     11.70 o 
   5   7  16       55.00       34.05     12.40 o 
   6   7  16      277.00      261.41     63.79 o 
   7   7  16       67.28       63.11     15.16 o 
   8   7  16       45.99       16.57     17.64 o 
   9   7  16      150.58      196.43     26.79 o 
  10   7  16       29.07       41.90     19.61 o 
   0   8  16      915.71      922.15     85.23 o 
   1   8  16        1.52      -13.46     13.46 o 
   2   8  16      369.85      337.42     40.88 o 
   3   8  16        2.02        0.50     14.56 o 
   4   8  16      245.79      173.15     24.90 o 
   5   8  16      120.32       82.74     19.83 o 
   6   8  16      110.30       87.49     26.38 o 
   7   8  16       21.24      -10.40     19.20 o 
   1   9  16       63.69       35.86     19.69 o 
   2   9  16        2.75       -3.66     19.33 o 
   1   1  17        7.54       -0.77      4.47 o 
   2   1  17       65.99       74.79      5.83 o 
   3   1  17      283.81      239.73     15.35 o 
   4   1  17      969.04     1021.01     48.74 o 
   5   1  17      234.23      253.50     16.59 o 
   6   1  17        1.89        4.85      7.12 o 
   7   1  17        5.75       -4.98      7.44 o 
   8   1  17        6.01       18.29      7.92 o 
   9   1  17       88.20       73.16      9.94 o 
  10   1  17      280.92      276.94     18.70 o 
  11   1  17       21.26       20.02      9.97 o 
  12   1  17        1.98        2.07     10.39 o 
  13   1  17       75.25       68.34     33.19 o 
  14   1  17        0.03       -6.03     19.26 o 
  15   1  17       14.74        9.30     20.65 o 
   0   2  17      257.41      338.95     30.31 o 
   1   2  17      461.58      447.09     21.99 o 
   2   2  17     2345.38     2445.18    115.48 o 
   3   2  17       58.17       52.11      6.58 o 
   4   2  17       43.22       27.52      6.20 o 
   5   2  17      297.57      302.25     17.26 o 
   6   2  17      911.52      896.98     45.67 o 
   7   2  17      196.64      166.96     22.92 o 
   8   2  17      279.42      246.70     21.61 o 
   9   2  17        8.07        5.40      9.85 o 
  10   2  17      239.71      232.17     18.76 o 
  11   2  17       50.45       29.52     11.62 o 
  12   2  17       18.09      -12.43     12.43 o 
  13   2  17       40.09       17.87     19.08 o 
  14   2  17        1.51       26.75     21.00 o 
  15   2  17       14.03      -16.05     29.09 o 
   1   3  17      306.11      340.40     20.68 o 
   2   3  17      445.32      451.37     24.22 o 
   3   3  17      213.11      192.86     12.10 o 
   4   3  17        0.00       -3.90      7.07 o 
   5   3  17      100.57       82.13     13.99 o 
   6   3  17      706.28      637.84     37.20 o 
   7   3  17       72.72       78.89      9.24 o 
   8   3  17      401.56      339.23     37.98 o 
   9   3  17      586.31      606.49     39.68 o 
  10   3  17       29.76       22.65     11.36 o 
  11   3  17      165.70      134.82     20.00 o 
  12   3  17      107.52       63.04     15.88 o 
  13   3  17       10.80       -4.62     26.31 o 
  14   3  17        9.23       10.26     29.02 o 
   0   4  17      769.28      751.33     68.63 o 
   1   4  17      244.80      300.36     21.03 o 
   2   4  17      112.99      104.00     10.96 o 
   3   4  17       73.57       70.88     14.87 o 
   4   4  17      154.50      144.21     14.79 o 
   5   4  17      233.76      229.14     17.82 o 
   6   4  17      427.48      435.25     26.41 o 
   7   4  17      152.36      120.64     11.56 o 
   8   4  17      193.15      229.19     16.01 o 
   9   4  17       68.76       61.56     12.66 o 
  10   4  17      357.49      352.60     22.69 o 
  11   4  17        3.64       -0.72     12.74 o 
  12   4  17       26.34       24.32     28.06 o 
  13   4  17       33.99       37.74     27.70 o 
   1   5  17      265.52      303.90     21.82 o 
   2   5  17      204.60      206.65     28.07 o 
   3   5  17      256.65      259.07     19.62 o 
   4   5  17       94.39       67.82     17.71 o 
   5   5  17      910.78      881.76     55.92 o 
   6   5  17        1.19       -5.01     10.04 o 
   7   5  17      103.66      121.97     28.94 o 
   8   5  17       66.72       48.47     11.85 o 
   9   5  17      116.71      138.30     15.37 o 
  10   5  17        5.86       -0.90     13.57 o 
  11   5  17       14.81      -13.59     14.62 o 
  12   5  17       28.67       39.57     27.70 o 
   0   6  17      167.23      164.44     35.98 o 
   1   6  17       88.84       66.32     11.35 o 
   2   6  17       25.76       36.93     12.18 o 
   3   6  17      432.96      440.03     30.27 o 
   4   6  17      157.53      149.99     15.36 o 
   5   6  17       24.80        0.10     11.34 o 
   6   6  17       84.70       91.94     29.30 o 
   7   6  17       60.00       36.45     12.31 o 
   8   6  17       64.17       67.48     14.88 o 
   9   6  17        1.19        0.42     17.36 o 
  10   6  17        6.07      -15.63     18.57 o 
  11   6  17       21.24      -10.39     18.77 o 
   1   7  17      334.71      397.74     28.32 o 
   2   7  17       46.20       25.63     12.02 o 
   3   7  17      259.80      293.49     28.84 o 
   4   7  17       21.77        0.29     13.29 o 
   5   7  17      169.38      168.75     27.98 o 
   6   7  17        1.63      -12.00     14.30 o 
   7   7  17      183.51      253.23     30.01 o 
   8   7  17       21.42       -1.71     24.18 o 
   9   7  17       56.40       50.26     58.36 o 
   0   8  17       38.31       13.04     24.25 o 
   1   8  17       37.92       16.94     18.22 o 
   2   8  17       50.38       37.52     29.13 o 
   3   8  17        1.63       -1.27     17.94 o 
   4   8  17      124.56      107.35     21.91 o 
   5   8  17       23.20       33.32     19.92 o 
   6   8  17      130.83      131.12     24.09 o 
   0   0  18     1493.71     1552.71    136.68 o 
   1   0  18      315.35      326.22     21.81 o 
   2   0  18      211.62      217.81     15.69 o 
   3   0  18       60.47       54.75     12.46 o 
   4   0  18     7190.47     7104.05    510.80 o 
   5   0  18        8.58        3.64      9.05 o 
   6   0  18     5401.39     5440.23    391.65 o 
   7   0  18     1107.58     1073.75     78.99 o 
   8   0  18      123.71      177.78     21.37 o 
   9   0  18        0.09       13.41     14.13 o 
  10   0  18       79.75       93.07     17.87 o 
  11   0  18        9.11       -8.54     16.08 o 
  12   0  18      395.63      393.05     40.15 o 
  13   0  18        7.16        6.74     25.72 o 
  14   0  18      261.40      240.86     43.38 o 
  15   0  18      160.21      116.58     34.15 o 
   1   1  18      404.21      438.74     19.67 o 
   2   1  18     1379.15     1427.76     67.78 o 
   3   1  18     1378.87     1376.95     65.23 o 
   4   1  18      385.01      378.91     19.15 o 
   5   1  18     2513.20     2418.90    135.46 o 
   6   1  18       21.48       22.69      7.75 o 
   7   1  18      681.52      678.58     38.88 o 
   8   1  18       49.38       54.99      9.27 o 
   9   1  18      236.24      254.18     17.64 o 
  10   1  18        8.08       13.06      9.72 o 
  11   1  18      284.36      279.27     19.40 o 
  12   1  18      316.47      324.60     36.10 o 
  13   1  18      216.23      172.72     38.07 o 
  14   1  18       45.96       35.11     20.18 o 
   0   2  18       93.60       90.11     11.70 o 
   1   2  18      807.51      828.93     39.81 o 
   2   2  18      327.82      333.48     18.44 o 
   3   2  18      228.75      225.46     19.11 o 
   4   2  18      435.64      432.09     23.54 o 
   5   2  18       88.92       75.51      9.72 o 
   6   2  18     1147.36     1171.14     60.05 o 
   7   2  18       89.50      121.25     11.11 o 
   8   2  18     1234.06     1275.80     72.33 o 
   9   2  18       53.04       50.69     17.55 o 
  10   2  18      692.68      803.10     52.36 o 
  11   2  18       21.15        3.73     11.86 o 
  12   2  18      284.16      287.41     71.25 o 
  13   2  18       15.66        3.01     19.04 o 
  14   2  18       66.25      108.01     33.34 o 
   1   3  18     1071.41     1133.13     71.97 o 
   2   3  18        4.31        3.96      6.98 o 
   3   3  18     1574.03     1611.13     90.56 o 
   4   3  18      191.90      182.02     11.84 o 
   5   3  18     1620.38     1561.67     88.22 o 
   6   3  18      279.70      288.43     26.65 o 
   7   3  18     1275.03     1264.80     69.12 o 
   8   3  18      344.59      342.08     22.01 o 
   9   3  18      192.65      198.48     22.59 o 
  10   3  18        6.45       -1.66     11.73 o 
  11   3  18      432.41      481.40     41.65 o 
  12   3  18        7.03        9.60     18.86 o 
  13   3  18      294.69      255.44     44.77 o 
  14   3  18        4.52       10.11     30.85 o 
   0   4  18        5.84       10.16     12.25 o 
   1   4  18       48.42       35.63      9.60 o 
   2   4  18     1651.18     1595.23     99.89 o 
   3   4  18       22.72        7.77      8.83 o 
   4   4  18     1875.88     1771.67    111.34 o 
   5   4  18        6.54       -1.81      9.27 o 
   6   4  18     1393.85     1361.89     86.23 o 
   7   4  18        0.01       -7.81      9.24 o 
   8   4  18      282.65      272.45     30.14 o 
   9   4  18        1.92       -1.82     10.03 o 
  10   4  18       18.64       21.29     12.99 o 
  11   4  18       72.76       57.81     19.42 o 
  12   4  18       88.48       85.66     29.24 o 
  13   4  18       11.97       15.75     29.02 o 
   1   5  18      576.36      624.08     41.22 o 
   2   5  18        0.15       -0.91      9.51 o 
   3   5  18      593.49      607.25     39.80 o 
   4   5  18       20.26        9.88     10.25 o 
   5   5  18      631.61      600.47     42.13 o 
   6   5  18        1.97        8.83     10.99 o 
   7   5  18      241.72      213.23     22.67 o 
   8   5  18       36.94       21.16     12.01 o 
   9   5  18       47.17       47.93     14.63 o 
  10   5  18        0.64      -17.47     17.47 o 
  11   5  18       13.27       40.67     27.48 o 
  12   5  18       42.20       44.77     30.19 o 
   0   6  18      605.89      625.03     58.88 o 
   1   6  18       19.26       12.62     11.66 o 
   2   6  18      136.43      140.47     23.79 o 
   3   6  18        0.04       -4.64     14.26 o 
   4   6  18      221.22      226.02     19.08 o 
   5   6  18        6.73      -10.44     11.28 o 
   6   6  18      149.81      155.45     16.13 o 
   7   6  18       43.98       29.73     14.54 o 
   8   6  18      273.23      234.23     71.30 o 
   9   6  18       18.83       -6.10     22.90 o 
  10   6  18      221.24      276.88     40.49 o 
   1   7  18       13.93        6.05     12.01 o 
   2   7  18      136.93      113.86     17.26 o 
   3   7  18       39.85       67.24     19.07 o 
   4   7  18       10.14      -14.00     16.94 o 
   5   7  18       37.81       39.34     30.85 o 
   6   7  18       10.33       10.43     20.70 o 
   7   7  18       26.96       50.24     27.84 o 
   8   7  18       22.30       23.40     19.97 o 
   0   8  18        2.10      -24.55     24.55 o 
   1   8  18       48.84       14.02     18.68 o 
   2   8  18        9.96       -6.39     18.85 o 
   3   8  18        1.55       26.59     26.23 o 
   4   8  18       19.44       -2.86     18.87 o 
   5   8  18       31.27       28.66     20.64 o 
   1   1  19      148.94      154.28     11.69 o 
   2   1  19       42.86       38.71      6.88 o 
   3   1  19        0.09       -3.71      5.84 o 
   4   1  19        0.24        8.11      6.76 o 
   5   1  19       82.56       62.84      9.55 o 
   6   1  19     1190.51     1216.01     67.92 o 
   7   1  19       24.35        8.95      8.60 o 
   8   1  19       90.73       91.10     16.77 o 
   9   1  19       61.69       34.51      9.91 o 
  10   1  19       37.47       22.78     11.42 o 
  11   1  19        0.06       -2.09     12.09 o 
  12   1  19      133.17      129.77     22.41 o 
  13   1  19       36.37       26.46     28.80 o 
  14   1  19        0.04       -1.19     21.51 o 
   0   2  19      954.25     1001.45     73.50 o 
   1   2  19       24.65        5.91      6.48 o 
   2   2  19       60.39       52.29      7.54 o 
   3   2  19        4.57        9.15      6.77 o 
   4   2  19       24.15       10.40      7.14 o 
   5   2  19        8.78       18.86      7.22 o 
   6   2  19      261.24      259.58     17.39 o 
   7   2  19      281.63      249.57     18.76 o 
   8   2  19       61.87       51.56     10.20 o 
   9   2  19        8.88       -9.71      9.71 o 
  10   2  19       10.25        3.86     10.57 o 
  11   2  19       24.23       20.93     12.88 o 
  12   2  19       17.73       39.96     15.77 o 
  13   2  19       21.97        3.63     16.83 o 
  14   2  19       48.70        6.86     21.81 o 
   1   3  19      296.44      358.82     24.88 o 
   2   3  19      121.07      121.67     11.96 o 
   3   3  19      202.95      226.73     28.39 o 
   4   3  19      176.75      186.22     12.54 o 
   5   3  19        5.42       -3.94      7.47 o 
   6   3  19       75.61       49.83      8.40 o 
   7   3  19      117.84      114.52     11.76 o 
   8   3  19        0.01       10.63     10.64 o 
   9   3  19      198.56      190.56     18.54 o 
  10   3  19        2.86       -0.78     12.48 o 
  11   3  19       63.73       61.39     16.52 o 
  12   3  19        3.06      -14.29     27.70 o 
  13   3  19       33.79       35.91     29.75 o 
   0   4  19        6.88       22.62     21.36 o 
   1   4  19      140.92      179.30     25.45 o 
   2   4  19        1.63       16.56      9.65 o 
   3   4  19       47.04       43.04     13.06 o 
   4   4  19       66.54       64.35     11.43 o 
   5   4  19       23.67       13.05     10.00 o 
   6   4  19       23.64       31.59     10.83 o 
   7   4  19        0.04       -9.94     10.83 o 
   8   4  19      182.54      208.24     18.11 o 
   9   4  19      116.67      115.39     15.17 o 
  10   4  19       67.06       31.07     18.81 o 
  11   4  19      186.44      177.12     64.70 o 
  12   4  19       30.87       21.40     28.87 o 
   1   5  19      208.65      308.30     35.64 o 
   2   5  19      329.96      283.89     21.40 o 
   3   5  19      557.41      557.32     37.53 o 
   4   5  19       25.76       17.96     10.72 o 
   5   5  19      291.51      295.36     22.44 o 
   6   5  19        0.12        9.39     11.70 o 
   7   5  19      124.06      109.65     14.32 o 
   8   5  19       16.58        9.62     18.36 o 
   9   5  19       23.01       37.72     18.61 o 
  10   5  19       46.56       37.30     27.99 o 
  11   5  19       43.68      139.08     35.25 o 
   0   6  19      783.76      829.68     76.47 o 
   1   6  19       74.59       74.71     14.42 o 
   2   6  19      895.13      847.21     55.32 o 
   3   6  19       47.87       64.17     12.49 o 
   4   6  19      942.60      893.19     58.01 o 
   5   6  19       13.49       19.37     14.34 o 
   6   6  19      644.62      609.95     57.90 o 
   7   6  19       33.26       39.21     18.80 o 
   8   6  19      187.01      231.11     28.83 o 
   9   6  19        0.35      -15.53     18.75 o 
   1   7  19      141.34      148.47     22.87 o 
   2   7  19       87.68       67.05     18.37 o 
   3   7  19      239.32      157.70     24.01 o 
   4   7  19        3.31       -6.88     18.28 o 
   5   7  19       66.24       46.35     19.72 o 
   6   7  19       11.75       18.94     23.45 o 
   7   7  19      114.13      101.89     23.19 o 
   0   8  19       62.09      101.71     30.04 o 
   1   8  19       11.58      -16.97     19.99 o 
   2   8  19      112.06       60.29     20.17 o 
   0   0  20        6.54       -2.89     11.09 o 
   1   0  20        4.85       11.63     10.46 o 
   2   0  20       37.20       42.27     14.66 o 
   3   0  20      501.96      574.91     43.48 o 
   4   0  20      684.41      615.51     46.75 o 
   5   0  20      513.98      516.43     39.71 o 
   6   0  20       92.40       86.82     13.13 o 
   7   0  20        8.49       -2.37     13.96 o 
   8   0  20      275.18      365.89     37.12 o 
   9   0  20      118.46       83.58     18.70 o 
  10   0  20      746.07      769.29     71.81 o 
  11   0  20       24.60       -4.03     25.50 o 
  12   0  20      201.48      216.60     40.74 o 
  13   0  20       17.80        7.84     28.06 o 
   1   1  20     1799.78     1799.10     84.73 o 
   2   1  20       45.77       47.50      6.93 o 
   3   1  20      653.63      617.50     32.47 o 
   4   1  20      562.99      538.59     31.64 o 
   5   1  20      320.13      369.16     22.83 o 
   6   1  20      365.92      374.71     23.34 o 
   7   1  20      909.61      928.26     53.22 o 
   8   1  20       77.66       67.40     10.90 o 
   9   1  20     1133.27     1103.32     62.81 o 
  10   1  20        0.71        6.93     12.16 o 
  11   1  20      325.50      284.29     35.79 o 
  12   1  20        0.46       -0.21     19.68 o 
  13   1  20      171.55      173.35     48.73 o 
   0   2  20     1806.47     1920.12    170.44 o 
   1   2  20      358.13      361.27     22.14 o 
   2   2  20     1654.68     1756.35     89.88 o 
   3   2  20      563.52      588.12     30.76 o 
   4   2  20      489.47      468.52     27.82 o 
   5   2  20       67.87       62.35      8.53 o 
   6   2  20      441.16      473.47     28.59 o 
   7   2  20      554.41      492.98     37.30 o 
   8   2  20     1122.49     1191.89     67.23 o 
   9   2  20      178.48      157.98     14.13 o 
  10   2  20      513.34      510.62     35.02 o 
  11   2  20        0.02       -4.10     15.62 o 
  12   2  20       29.01       -0.69     16.68 o 
  13   2  20       13.24        1.98     21.55 o 
   1   3  20     2371.37     2454.96    153.78 o 
   2   3  20       93.54       66.38     16.81 o 
   3   3  20      594.89      621.01     36.29 o 
   4   3  20       46.37       17.21      8.71 o 
   5   3  20      193.90      162.61     15.40 o 
   6   3  20        0.18        0.84      8.49 o 
   7   3  20      210.85      198.18     21.94 o 
   8   3  20      108.52       95.63     11.96 o 
   9   3  20      588.57      556.61     39.23 o 
  10   3  20        0.57        2.50     15.06 o 
  11   3  20       68.36       -1.03     27.41 o 
  12   3  20        1.92        8.35     27.55 o 
   0   4  20     3701.83     3826.08    338.68 o 
   1   4  20       89.83       80.62     14.94 o 
   2   4  20     1281.44     1324.99     84.27 o 
   3   4  20        0.09       -9.30     10.52 o 
   4   4  20     1329.11     1361.52     85.92 o 
   5   4  20       93.08       73.06     27.57 o 
   6   4  20      776.94      856.94     55.58 o 
   7   4  20       17.27       11.79     11.68 o 
   8   4  20      878.85      869.12     95.26 o 
   9   4  20       21.97       22.28     26.23 o 
  10   4  20      338.83      334.09     90.50 o 
  11   4  20        6.36       11.58     27.92 o 
   1   5  20      212.41      183.78     24.39 o 
   2   5  20       11.41       -3.48     11.52 o 
   3   5  20      394.30      399.97     28.17 o 
   4   5  20       32.10       13.52     11.38 o 
   5   5  20      301.99      341.37     49.88 o 
   6   5  20       46.17       48.35     12.94 o 
   7   5  20      324.16      320.08     65.55 o 
   8   5  20       27.40       16.44     21.84 o 
   9   5  20      186.66      204.21     27.00 o 
  10   5  20       15.54       21.84     27.77 o 
   0   6  20      208.10      148.68     31.29 o 
   1   6  20       10.12       14.34     13.88 o 
   2   6  20      238.72      299.13     32.64 o 
   3   6  20        3.01       -4.99     16.71 o 
   4   6  20      190.91      127.17     21.62 o 
   5   6  20        7.09        2.19     17.40 o 
   6   6  20       62.76       48.36     19.75 o 
   7   6  20        2.20        7.70     19.21 o 
   8   6  20      164.55      159.69     77.38 o 
   1   7  20      129.14      155.57     23.17 o 
   2   7  20       63.62       75.49     19.74 o 
   3   7  20       20.37       24.10     18.86 o 
   4   7  20        1.66       -5.39     19.84 o 
   5   7  20        6.09        6.73     20.09 o 
   6   7  20        2.47        6.98     20.17 o 
   1   1  21        0.91        4.99      6.83 o 
   2   1  21      296.78      289.50     17.12 o 
   3   1  21      101.09       73.37     10.20 o 
   4   1  21      163.28      172.20     13.56 o 
   5   1  21       31.18       38.91      9.42 o 
   6   1  21       20.03        2.86      9.45 o 
   7   1  21       17.83       28.39     10.22 o 
   8   1  21        1.39       -1.02     10.43 o 
   9   1  21      163.22      184.95     17.62 o 
  10   1  21        6.72       11.51     15.03 o 
  11   1  21      221.14      249.84     64.23 o 
  12   1  21       23.61       32.26     21.43 o 
   0   2  21        0.75       -6.32     12.59 o 
   1   2  21       50.02       29.90      9.52 o 
   2   2  21      872.98      784.91     44.06 o 
   3   2  21       57.39       46.87      8.35 o 
   4   2  21       11.77       11.70      8.18 o 
   5   2  21        0.11        3.28      9.26 o 
   6   2  21       13.80       13.26      9.86 o 
   7   2  21      108.68      130.69     12.88 o 
   8   2  21       72.09       45.01     11.16 o 
   9   2  21        0.00        1.67     12.30 o 
  10   2  21        2.89       -8.68     12.98 o 
  11   2  21        0.56       -0.27     22.13 o 
  12   2  21      149.50      146.21     37.04 o 
   1   3  21        0.80        4.98     10.02 o 
   2   3  21        0.25        7.15      9.97 o 
   3   3  21      303.49      299.49     22.01 o 
   4   3  21       97.99      100.44     12.53 o 
   5   3  21      188.38      203.57     19.03 o 
   6   3  21        0.94       -7.24     10.83 o 
   7   3  21        1.12       18.30     10.58 o 
   8   3  21        1.56       -2.61     12.50 o 
   9   3  21        2.78       -8.28     13.18 o 
  10   3  21       19.29       11.65     15.56 o 
  11   3  21       47.47       28.81     20.85 o 
   0   4  21      505.27      519.05     82.25 o 
   1   4  21        2.65       -2.40     10.70 o 
   2   4  21      267.91      273.34     21.05 o 
   3   4  21       11.33       -3.17     11.16 o 
   4   4  21      247.70      307.35     23.26 o 
   5   4  21      101.18      126.66     14.52 o 
   6   4  21      177.83      171.04     19.12 o 
   7   4  21       13.06        9.81     14.33 o 
   8   4  21       10.84       -7.25     23.96 o 
   9   4  21       49.59       72.18     29.16 o 
  10   4  21       58.21       84.49     32.02 o 
   1   5  21      548.32      600.25     43.17 o 
   2   5  21      210.59      225.96     19.01 o 
   3   5  21      107.69      132.14     15.38 o 
   4   5  21        2.11       11.81     13.60 o 
   5   5  21      140.58      135.80     21.58 o 
   6   5  21       25.88       32.61     18.65 o 
   7   5  21       55.98       41.40     18.99 o 
   8   5  21       33.56        7.16     19.14 o 
   9   5  21        2.69      -19.86     28.36 o 
   0   6  21       15.67       23.81     24.03 o 
   1   6  21        0.90       16.24     17.54 o 
   2   6  21      355.66      306.96     33.73 o 
   3   6  21       60.35       92.47     20.58 o 
   4   6  21      215.99      255.72     34.33 o 
   5   6  21        3.68        8.58     19.24 o 
   6   6  21       74.77       89.34     21.98 o 
   7   6  21        6.68       -0.02     20.03 o 
   1   7  21      183.97      204.63     28.44 o 
   2   7  21        0.06        9.05     29.31 o 
   3   7  21      153.26      155.07     25.49 o 
   4   7  21        1.17       -6.67     20.85 o 
   0   0  22     2200.43     2462.26    217.77 o 
   1   0  22       10.63        9.36     10.88 o 
   2   0  22     2159.90     2254.06    161.26 o 
   3   0  22      114.27       90.58     16.62 o 
   4   0  22      112.46      105.68     17.57 o 
   5   0  22        4.00        4.74     14.68 o 
   6   0  22      326.70      351.95     40.23 o 
   7   0  22      103.70       73.95     18.10 o 
   8   0  22      687.57      677.28     63.96 o 
   9   0  22      257.10      235.24     29.13 o 
  10   0  22      678.14      697.66     93.94 o 
  11   0  22       18.51       -7.69     28.14 o 
  12   0  22      476.92      444.86     66.53 o 
   1   1  22      839.09      907.13     51.91 o 
   2   1  22       24.92       16.45      7.97 o 
   3   1  22      397.31      398.93     42.76 o 
   4   1  22      323.80      322.52     25.34 o 
   5   1  22      262.60      303.67     20.30 o 
   6   1  22        0.13        0.27      9.90 o 
   7   1  22      510.01      613.53     36.49 o 
   8   1  22       30.75       19.60     12.43 o 
   9   1  22      547.51      599.37     47.37 o 
  10   1  22       49.22       14.40     19.69 o 
  11   1  22      430.89      338.69    160.77 o 
  12   1  22        1.85        5.41     24.62 o 
   0   2  22      584.70      531.04     50.15 o 
   1   2  22        5.86        2.61      9.81 o 
   2   2  22      957.47      962.74     61.87 o 
   3   2  22       28.58       28.19      9.22 o 
   4   2  22      836.89      882.65     50.57 o 
   5   2  22       13.96       17.98      9.93 o 
   6   2  22      268.30      311.22     20.98 o 
   7   2  22      262.06      284.97     21.62 o 
   8   2  22      293.21      297.43     29.75 o 
   9   2  22        1.78      -12.15     13.10 o 
  10   2  22      200.92      188.56     21.63 o 
  11   2  22       10.49       31.69     21.37 o 
   1   3  22     1229.17     1374.44     86.15 o 
   2   3  22        1.22        1.36     10.56 o 
   3   3  22      733.41      804.96     52.50 o 
   4   3  22       50.72       64.41     16.01 o 
   5   3  22      571.15      565.65     33.61 o 
   6   3  22       28.85       26.72     12.51 o 
   7   3  22      211.44      185.69     20.14 o 
   8   3  22        9.97       -2.57     13.31 o 
   9   3  22      122.28      103.35     17.81 o 
  10   3  22        4.70        4.27     19.67 o 
  11   3  22      163.17      157.06     26.68 o 
   0   4  22     1209.57     1232.22    111.32 o 
   1   4  22       24.62       22.02     11.61 o 
   2   4  22       79.45       59.05     12.37 o 
   3   4  22       16.12        6.65     11.68 o 
   4   4  22      159.41      154.08     18.38 o 
   5   4  22        4.02       10.73     13.67 o 
   6   4  22      190.91      300.61     47.63 o 
   7   4  22       17.81       44.20     22.75 o 
   8   4  22       26.50       41.80     19.82 o 
   9   4  22        3.66      -13.00     19.01 o 
   1   5  22       94.73       70.40     17.81 o 
   2   5  22      209.01      221.10     34.73 o 
   3   5  22      444.06      487.40     47.93 o 
   4   5  22       40.18       31.34     51.77 o 
   5   5  22      210.10      191.34     26.35 o 
   6   5  22       13.15        0.26     18.08 o 
   7   5  22       74.34       45.31     20.32 o 
   8   5  22       51.04       36.71     30.04 o 
   0   6  22       13.32       15.83     24.55 o 
   1   6  22        0.01        5.70     18.90 o 
   2   6  22      263.08      321.95     55.73 o 
   3   6  22       47.14       28.77     19.15 o 
   4   6  22      345.28      287.22     57.19 o 
   5   6  22        5.21       11.66     19.70 o 
   6   6  22       98.90       61.18     22.97 o 
   1   1  23       28.19       37.54      9.95 o 
   2   1  23      115.13      130.58     15.64 o 
   3   1  23       12.54        0.31     10.00 o 
   4   1  23       24.71       25.64     10.34 o 
   5   1  23       18.41       26.74     10.94 o 
   6   1  23      273.72      234.60     17.84 o 
   7   1  23       19.04        8.39     12.53 o 
   8   1  23       46.67       26.31     15.51 o 
   9   1  23       15.94       12.56     28.94 o 
  10   1  23        2.51       15.48     20.49 o 
  11   1  23       57.51       98.36     41.18 o 
   0   2  23      223.76      237.96     27.53 o 
   1   2  23        3.61        3.29     10.45 o 
   2   2  23      555.52      624.82     41.37 o 
   3   2  23       60.66       81.23     14.72 o 
   4   2  23      636.47      576.80     38.60 o 
   5   2  23      124.86      145.06     14.20 o 
   6   2  23      260.16      234.97     26.77 o 
   7   2  23        8.63       -8.09     13.07 o 
   8   2  23      128.07      108.16     21.91 o 
   9   2  23        2.95      -12.46     16.80 o 
  10   2  23       46.10       57.49     25.39 o 
   1   3  23       54.87       37.78     11.83 o 
   2   3  23       57.26       32.93     12.31 o 
   3   3  23      401.85      383.96     27.41 o 
   4   3  23        3.06        1.84     11.59 o 
   5   3  23      204.19      181.39     25.09 o 
   6   3  23       33.71       20.44     14.73 o 
   7   3  23      112.70       75.48     17.98 o 
   8   3  23       28.07        5.57     18.75 o 
   9   3  23       50.35       60.57     21.24 o 
   0   4  23      107.21      104.91     41.77 o 
   1   4  23       26.51       43.25     12.62 o 
   2   4  23       21.07       15.80     14.40 o 
   3   4  23        0.01        3.54     16.55 o 
   4   4  23      149.73      122.30     21.58 o 
   5   4  23        1.88      -15.83     17.04 o 
   6   4  23      126.77      161.65     36.56 o 
   7   4  23       13.16       36.13     29.31 o 
   8   4  23       12.45       29.55     20.41 o 
   1   5  23       56.47       65.13     19.20 o 
   2   5  23       16.80       13.87     21.65 o 
   3   5  23      160.90      218.23     28.58 o 
   4   5  23        8.63        6.83     18.11 o 
   5   5  23      134.53      103.04     23.67 o 
   6   5  23        1.47        0.54     30.34 o 
   7   5  23       30.64       22.35     28.58 o 
   0   6  23       25.65       15.46     27.99 o 
   1   6  23        9.81       -8.31     19.97 o 
   2   6  23      176.01      184.30     49.68 o 
   3   6  23        8.65       20.25     20.08 o 
   0   0  24     3976.26     4390.56    550.16 o 
   1   0  24        6.11       -8.15     16.52 o 
   2   0  24     1214.46     1322.21    119.22 o 
   3   0  24        9.64       -0.31     17.12 o 
   4   0  24     1064.28     1084.62     97.82 o 
   5   0  24        6.71      -10.22     17.12 o 
   6   0  24     1264.67     1384.43    125.21 o 
   7   0  24       37.26       48.96     19.80 o 
   8   0  24      470.59      440.61     63.31 o 
   9   0  24       35.90       47.92     30.12 o 
  10   0  24      514.31      475.12     69.69 o 
   1   1  24      887.35     1005.66     74.91 o 
   2   1  24       14.02       19.27     11.65 o 
   3   1  24      691.00      774.79     44.83 o 
   4   1  24       17.24        8.44     11.12 o 
   5   1  24      449.96      426.67     30.88 o 
   6   1  24       42.05       45.07     14.69 o 
   7   1  24      400.58      449.19     37.28 o 
   8   1  24       33.39       29.63     19.40 o 
   9   1  24      679.03      877.31     82.10 o 
  10   1  24        0.34       -5.04     21.53 o 
   0   2  24      307.57      363.98     37.20 o 
   1   2  24       45.45       20.43     11.69 o 
   2   2  24      385.47      406.65     29.61 o 
   3   2  24       24.67       10.05     14.56 o 
   4   2  24      377.16      378.77     34.32 o 
   5   2  24       18.61       12.80     13.96 o 
   6   2  24      144.27       98.87     34.20 o 
   7   2  24       54.90       43.94     14.45 o 
   8   2  24      409.85      471.04     75.08 o 
   9   2  24        0.98       -2.62     20.58 o 
   1   3  24       38.73       41.89     12.72 o 
   2   3  24        3.47        0.68     12.62 o 
   3   3  24       81.12       72.60     17.23 o 
   4   3  24       40.30       36.39     18.81 o 
   5   3  24      428.19      520.11     72.47 o 
   6   3  24        1.36        8.65     27.04 o 
   7   3  24      427.67      510.04    107.64 o 
   8   3  24        1.93        7.87     19.92 o 
   0   4  24      119.39       79.21     29.09 o 
   1   4  24       22.17       18.22     16.74 o 
   2   4  24      126.78      171.15     28.06 o 
   3   4  24       19.30       35.46     17.88 o 
   4   4  24      116.98      153.32     24.19 o 
   5   4  24       12.97        5.06     27.48 o 
   6   4  24      114.87       25.50     29.24 o 
   7   4  24        6.23        4.84     30.04 o 
   1   5  24      234.52      240.69     34.04 o 
   2   5  24        0.06        3.64     18.30 o 
   3   5  24      156.45      122.46     23.18 o 
   4   5  24        0.49        6.65     20.10 o 
   5   5  24       60.33       60.72     25.94 o 
   1   1  25      228.92      320.08     28.15 o 
   2   1  25       26.10       13.75     17.21 o 
   3   1  25       16.99       18.30     14.77 o 
   4   1  25        7.15        7.09     11.44 o 
   5   1  25      143.69      127.99     18.14 o 
   6   1  25        1.33        6.40     16.12 o 
   7   1  25       71.86       74.49     48.18 o 
   8   1  25        0.49       11.80     20.61 o 
   0   2  25       34.94       49.51     18.72 o 
   1   2  25        1.08      -12.70     12.70 o 
   2   2  25       74.13       65.06     20.83 o 
   3   2  25        0.30      -10.29     18.13 o 
   4   2  25       63.83       82.33     23.63 o 
   5   2  25        0.16      -19.41     19.41 o 
   6   2  25       67.77       59.25     17.07 o 
   7   2  25       62.51       80.20     31.77 o 
   8   2  25      140.65      167.49     31.58 o 
   1   3  25       12.57        7.15     16.40 o 
   2   3  25        0.01       -1.28     18.10 o 
   3   3  25       25.29       38.62     25.72 o 
   4   3  25       52.65       32.46     27.48 o 
   5   3  25      105.05      143.99     34.81 o 
   6   3  25       44.67       24.25     29.53 o 
   7   3  25      106.28       79.36     32.17 o 
   0   4  25      111.08      112.48     29.75 o 
   1   4  25        1.11        0.74     17.62 o 
   2   4  25       91.91      116.28     22.38 o 
   3   4  25       14.82       12.89     20.06 o 
   4   4  25      164.50      216.83     79.94 o 
   5   4  25       96.26       87.86     31.00 o 
   1   5  25       10.76        2.84     20.62 o 
   1   0  26       26.19       41.18     30.63 o 
   2   0  26      338.91      371.80     55.69 o 
   3   0  26       17.24       23.81     20.36 o 
   4   0  26      123.71      139.39     28.61 o 
   5   0  26       23.22       39.42     27.84 o 
   6   0  26      272.68      339.71     52.91 o 
   7   0  26      105.69      106.18     33.63 o 
   1   1  26      456.16      444.06     45.61 o 
   2   1  26        0.03        2.28     15.47 o 
   3   1  26      429.34      468.16     66.83 o 
   4   1  26       11.19       12.02     28.14 o 
   5   1  26      195.79      212.97     44.24 o 
   6   1  26        4.42       10.14     21.27 o 
   7   1  26      196.01      227.76     33.93 o 
   0   2  26      430.65      418.26     60.97 o 
   1   2  26        1.96      -21.10     27.26 o 
   2   2  26      751.51      816.37    106.98 o 
   3   2  26        9.51      -10.41     27.99 o 
   4   2  26      566.14      664.91     89.62 o 
   5   2  26        5.44       -2.20     29.60 o 
   6   2  26      158.88      291.64     48.88 o 
   1   3  26      130.86      124.75     22.56 o 
   2   3  26        1.66        4.47     28.80 o 
   3   3  26      303.51      323.66     50.41 o 
   4   3  26        8.25       37.22     29.24 o 
   5   3  26      269.90      218.22     42.21 o 
   0   4  26      122.40      190.44     38.54 o 
   1   4  26        0.48        1.28     19.89 o 
   2   4  26       25.62       40.98     21.22 o 
   3   1  27       12.34        3.30     26.82 o 
   4   1  27        0.38       -2.34     29.60 o 
   5   1  27       40.19        8.79     29.46 o 
   1   2  27        7.94        4.03     29.31 o 
   2   2  27        0.19      -16.12     27.33 o 
   3   2  27        2.93       20.22     27.77 o 
   4   2  27       22.60       27.55     29.09 o 
   1   3  27       14.91       -7.91     26.53 o 
                                                 
